# Supplementary material for: Similar but different: Profiling secondary school students based on their perceived motivational climate and psychological need-based experiences in physical education
Source: PLoS One. 2020 Feb 10;15(2):e0228859. doi: 10.1371/journal.pone.0228859 (PMC7010287; doi:10.1371/journal.pone.0228859)
Supplement: S1 File — (XLSX) [file pone.0228859.s001.xlsx]

## Sheet: Data Similar but different
Sex	Age	School	LTSP	MAp1	MAv1	PAv1	PAp1	MAv2	MAp2	PAp2	PAv2	MAv3	MAp3	PAp3	PAv3	IM1	INR1	AM1	IDR1	EXR1	AM2	INR2	IM2	AM3	EXR2	IDR2	AM4	AUTs1	RELf1	AUTf1	COMf1	RELs1	AUTs2	COMf2	COMs1	RELs2	AUTs3	RELf2	COMs2	AUTf2	COMf3	AUTf3	COMs3	RELf3	RELs3	PER1	MAS1	PER2	MAS2
1	13	1	1	3	3	4	2	2	4	2	2	2	2	2	4	3	2	2	3	3	2	2	3	2	3	3	3	3	1	2	2	5	3	2	3	5	3	1	3	3	2	3	3	1	5	2	4	2	4
2	16	1	1	3	1	5	3	3	2	3	3	1	2	3	5	5	1	1	4	1	1	1	5	1	1	5	1	5	1	1	3	5	5	1	4	4	5	1	4	1	1	5	5	1	4	1	4	1	4
1	15	2	1	3	3	5	2	4	5	2	4	4	4	2	4	4	2	3	4	2	2	1	4	1	1	4	1	2	3	3	3	4	3	3	3	3	3	3	3	3	3	3	3	3	3	2	3	4	3
1	14	2	1	3	3	4	2	3	3	2	2	3	3	3	4	3	2	3	3	4	2	2	3	3	3	3	3	4	2	3	3	4	3	3	3	4	3	2	3	3	3	3	3	2	4	2	5	2	4
1	13	2	1	3	4	3	3	3	2	2	4	2	2	2	4	5	2	4	4	2	2	5	3	2	1	2	2	2	1	3	3	5	1	4	3	3	4	3	3	3	3	4	4	3	1	5	2	4	2
2	15	3	1	3	2	2	1	1	1	1	1	1	1	1	1	3	2	1	1	2	2	2	2	4	1	1	5	3	1	4	3	4	1	1	4	4	3	1	4	4	3	4	3	1	5	3	4	1	4
1	15	3	1	3	3	4	2	3	4	1	3	2	3	2	4	4	2	1	3	1	2	2	3	2	1	3	2	3	1	3	3	4	3	3	3	4	3	3	3	2	2	3	3	1	5	2	4	3	4
2	15	3	1	2	3	5	1	1	3	1	2	2	2	3	5	3	1	3	3	2	3	2	3	4	3	2	3	4	1	1	2	5	3	2	3	5	4	2	3	2	2	2	3	1	4	2	4	2	4
2	13	3	1	4	2	5	5	4	5	4	3	4	4	4	4	4	4	1	5	3	1	1	5	1	1	5	1	3	1	1	1	3	3	1	5	1	3	1	5	1	1	1	5	1	2	2	5	1	5
2	14	3	1	3	3	4	2	3	4	2	2	2	3	2	4	2	2	3	2	2	4	1	3	3	1	2	3	3	1	3	2	3	2	2	4	4	3	3	4	2	1	1	3	2	3	2	4	2	4
2	14	3	1	4	1	3	2	2	2	1	2	3	2	2	4	2	1	2	2	4	1	1	2	4	2	2	3	4	2	4	2	5	2	2	4	4	3	1	4	4	2	4	3	2	4	2	4	2	4
2	13	3	1	3	4	2	2	4	4	2	2	4	3	3	2	3	1	4	4	1	4	1	2	1	1	2	5	4	1	1	2	5	3	1	4	4	4	1	3	1	3	3	3	1	4	1	4	1	4
2	17	3	1	5	4	5	3	1	1	1	2	1	1	1	3	4	1	1	1	2	1	1	2	2	1	4	3	4	1	1	1	4	2	1	1	3	4	2	4	2	1	1	3	1	4	4	5	2	5
1	13	3	1	5	2	5	3	3	3	2	4	3	3	2	3	4	3	2	2	4	5	3	2	3	2	4	2	4	3	2	3	4	3	2	4	3	2	4	3	4	2	3	4	3	3	3	3	2	4
1	14	3	1	4	2	4	2	2	4	2	2	2	4	4	2	3	2	2	2	2	4	2	4	4	2	2	3	4	2	2	3	4	2	2	4	4	4	2	4	2	2	2	3	2	3	2	5	2	5
1	13	3	1	4	3	2	1	2	3	1	1	1	3	2	2	4	3	3	4	3	2	2	3	2	2	4	1	4	1	1	1	2	2	1	4	4	3	2	4	2	1	2	4	1	3	1	5	3	5
1	14	3	1	3	3	3	2	3	4	2	2	2	3	4	3	2	3	2	3	5	2	4	3	2	3	4	3	3	2	4	3	3	3	3	3	3	4	2	4	2	1	4	4	2	4	2	4	4	4
2	13	3	1	3	2	5	3	4	3	3	1	1	3	4	4	3	1	2	3	1	1	1	1	3	1	3	3	2	1	3	3	4	3	1	3	4	3	1	3	1	3	5	3	1	4	2	4	2	4
1	15	3	1	3	4	5	4	5	4	4	3	5	5	4	4	4	4	2	4	2	2	2	4	2	2	4	3	4	1	2	3	5	3	3	3	5	4	2	2	3	3	2	3	1	5	2	5	1	5
2	15	3	1	5	1	5	5	1	5	5	1	1	5	5	5	5	5	1	5	5	1	5	5	1	5	5	1	5	1	1	1	5	5	1	5	5	5	1	5	1	1	5	5	1	5	1	5	1	5
2	16	3	1	1	2	3	2	1	2	2	2	2	2	2	2	2	2	2	1	2	2	2	1	1	2	2	5	2	2	4	2	3	3	3	3	3	3	3	3	3	3	3	3	3	3	3	4	3	3
1	18	3	1	3	2	1	1	1	3	2	1	1	3	3	3	3	2	1	2	3	5	2	3	2	1	1	3	3	1	3	2	4	2	2	3	5	3	1	3	3	1	3	3	3	3	3	3	3	3
2	17	3	1	3	4	1	3	4	4	2	1	3	3	3	1	3	3	3	2	5	2	3	3	3	4	1	4	4	1	3	2	5	3	3	3	5	3	1	4	2	2	3	4	1	5	2	5	1	4
1	16	3	1	2	2	3	3	2	2	2	2	3	2	3	3	3	2	5	2	2	5	2	2	5	2	2	4	3	3	3	2	3	3	2	3	2	3	2	2	2	2	2	2	2	2	1	4	2	4
1	14	3	1	5	3	3	2	3	4	2	1	1	4	3	3	4	1	3	3	2	3	1	4	1	1	3	1	4	1	2	1	5	2	1	5	3	3	4	4	1	1	1	4	1	5	3	5	1	5
2	14	3	1	5	3	1	3	4	5	3	3	1	5	2	1	3	4	3	4	1	2	1	4	4	1	2	5	4	1	1	3	4	3	3	3	4	4	1	3	1	1	2	3	1	4	3	5	1	5
1	15	3	1	3	1	1	5	1	4	4	1	3	4	4	1	3	3	3	3	3	3	1	4	3	3	2	5	3	1	1	1	5	5	1	5	4	4	1	5	5	2	3	4	4	4	5	5	1	5
2	15	3	1	4	3	4	3	3	4	4	2	2	4	4	3	3	4	4	3	3	3	2	4	2	2	1	3	3	1	1	2	4	4	2	4	4	2	1	4	1	2	2	2	2	4	4	5	1	5
2	15	4	1	2	2	3	2	3	3	2	1	1	2	4	4	2	2	2	2	2	2	2	2	2	2	2	3	4	1	1	1	4	1	1	5	4	3	2	4	1	2	5	4	1	4	2	3	4	4
2	15	4	1	5	3	3	4	5	5	1	3	3	5	3	4	3	1	4	3	1	1	1	3	3	1	1	5	3	3	3	3	1	2	3	2	3	3	1	3	2	3	4	3	3	3	1	5	3	4
1	17	4	1	3	2	4	3	2	2	2	3	3	2	3	2	3	2	3	4	2	1	5	3	4	1	2	2	3	1	1	4	4	3	3	3	5	3	2	3	1	3	3	3	2	4	2	4	3	4
2	14	5	1	3	4	4	3	3	3	2	2	3	3	2	3	3	2	3	4	2	3	2	3	2	3	3	3	3	2	3	3	4	3	2	3	4	3	2	3	3	2	3	3	1	4	3	4	3	4
1	15	5	1	3	2	4	1	2	2	1	3	3	1	2	3	3	2	4	1	1	5	4	2	5	2	1	5	2	3	3	2	5	2	2	3	5	2	3	2	3	4	3	2	3	4	1	2	3	2
2	14	5	1	4	1	1	3	1	4	3	1	1	5	3	3	5	1	1	5	1	1	1	5	1	1	5	2	5	1	1	1	5	3	1	5	5	5	1	5	1	1	1	5	1	5	2	4	1	5
1	16	5	1	2	3	4	3	3	3	3	2	2	3	2	2	3	2	3	2	2	3	3	3	2	2	2	3	4	2	2	2	4	3	2	3	4	3	2	3	2	2	3	3	2	4	3	4	2	4
1	14	5	1	2	2	3	1	4	3	1	2	3	2	2	3	3	2	3	2	2	3	2	3	3	2	3	3	3	1	3	3	3	3	3	3	4	3	2	3	3	2	3	3	1	4	2	4	2	4
2	14	5	1	2	2	3	2	2	2	1	1	1	3	2	2	2	2	2	3	1	2	1	2	2	2	3	3	2	2	1	2	4	4	2	4	5	3	2	2	2	2	2	3	2	5	1	5	3	4
2	15	5	1	3	4	4	4	4	4	3	4	4	4	3	4	3	3	3	2	3	3	3	3	3	2	2	3	3	3	3	3	3	3	4	2	3	3	3	3	3	4	3	3	3	3	2	4	2	4
2	13	5	1	3	4	5	3	4	4	2	4	4	4	4	5	4	3	2	4	3	3	1	4	3	3	4	2	3	2	3	3	4	3	3	3	4	3	2	3	3	3	4	3	1	4	2	4	2	4
1	14	5	1	2	2	4	2	3	3	2	2	2	2	2	3	3	2	3	2	3	3	2	2	4	2	2	3	3	2	3	2	2	3	2	3	4	2	2	3	2	2	5	3	2	4	2	3	3	4
2	13	5	1	3	1	1	1	1	4	1	1	1	3	1	2	3	1	1	3	1	1	1	3	1	1	4	1	4	1	1	1	3	4	1	4	4	1	1	4	1	1	1	1	1	4	5	1	1	1
1	14	5	1	3	2	4	3	3	3	3	2	2	3	3	3	2	2	2	2	2	3	2	2	3	2	2	3	1	2	5	2	4	1	2	3	4	1	2	4	2	2	5	3	2	4	3	4	2	4
1	15	5	1	3	2	2	4	2	4	4	2	2	3	4	3	4	2	2	2	2	2	2	4	2	2	4	2	4	2	2	2	2	3	1	4	4	4	2	4	2	2	2	4	2	4	2	4	3	3
2	13	5	1	2	1	2	2	1	2	1	2	1	3	1	1	3	1	4	1	3	2	1	2	2	1	2	2	4	1	2	1	4	3	1	3	4	2	2	3	2	1	2	3	1	5	2	4	2	3
1	13	5	1	1	1	1	1	1	3	1	1	1	1	1	1	1	1	5	1	1	3	1	1	5	1	1	5	1	1	4	1	4	1	2	1	4	3	1	2	3	1	4	1	1	5	1	3	4	3
2	13	5	1	5	1	4	3	4	4	4	3	2	4	4	4	5	5	4	4	4	3	3	5	1	4	4	1	4	4	2	3	4	4	1	5	3	4	1	4	4	4	4	3	3	4	4	4	2	3
1	14	5	1	1	2	2	1	2	2	2	2	2	2	2	2	2	2	4	2	2	4	2	2	4	2	2	4	3	2	2	2	2	2	2	2	2	2	2	3	2	2	4	2	2	2	2	4	4	3
2	17	5	1	1	1	1	1	1	1	1	1	1	1	1	1	1	1	5	1	1	4	1	1	4	1	1	4	1	1	4	1	5	1	1	1	5	1	1	3	1	1	5	3	1	3	3	3	3	3
2	14	5	1	3	4	4	3	5	5	5	4	3	4	5	5	3	2	2	1	1	1	1	3	1	5	3	5	3	4	1	4	5	5	3	4	4	2	2	4	4	5	5	1	1	5	5	5	5	5
2	13	5	1	3	2	4	1	2	3	1	2	2	3	3	3	3	2	3	3	2	1	1	4	2	2	3	1	3	2	3	2	4	4	2	3	4	3	1	4	2	2	3	3	1	4	2	3	3	4
2	14	5	1	3	3	4	3	3	3	3	3	2	3	3	4	3	2	3	2	3	3	3	4	3	3	2	2	3	1	3	3	4	3	3	3	3	3	1	2	3	3	3	3	2	5	2	4	3	3
2	14	5	1	2	1	3	2	4	3	3	4	1	1	2	3	2	2	3	1	2	2	2	1	5	3	1	3	3	1	2	4	5	1	1	1	5	4	3	2	1	2	1	1	1	5	2	4	1	4
2	13	5	1	4	2	5	1	1	4	1	1	2	3	2	4	3	3	2	4	1	2	1	3	4	1	3	2	3	2	3	1	1	1	1	3	1	5	2	2	1	2	3	3	2	1	3	5	3	5
2	17	5	1	1	1	3	3	3	3	3	5	4	1	2	4	1	1	5	2	4	5	2	1	5	2	1	5	3	3	5	5	3	2	5	2	3	2	3	2	5	4	5	2	1	5	2	4	3	3
2	13	5	1	3	5	4	1	4	3	2	3	4	3	4	3	3	3	3	3	4	4	5	3	3	2	2	3	4	2	3	5	4	3	5	2	4	3	1	3	1	4	2	3	2	4	2	4	2	4
2	13	5	1	4	3	3	3	2	3	2	2	2	4	3	2	3	1	3	3	3	2	2	3	3	2	3	2	3	1	2	3	4	3	2	4	5	3	1	4	2	2	3	3	1	5	3	4	2	4
2	17	5	1	2	3	4	3	2	4	4	1	2	3	4	3	4	2	3	3	3	3	1	3	3	2	3	3	3	1	3	2	4	3	2	4	4	3	2	4	1	1	3	3	1	4	2	4	2	4
1	17	6	1	5	3	5	5	3	5	5	2	4	5	5	5	5	2	1	4	1	1	1	5	1	1	4	1	5	1	1	3	4	4	5	4	4	5	1	5	2	1	1	3	1	4	1	5	1	5
2	17	6	1	2	1	5	1	1	4	1	1	1	1	1	5	3	2	1	3	1	1	1	4	1	1	4	2	4	1	1	1	5	3	4	4	5	3	1	5	1	4	3	5	4	5	3	3	3	1
1	15	6	1	5	2	2	4	2	5	5	2	2	5	4	2	5	5	3	4	4	2	1	5	1	2	4	1	4	2	3	2	4	4	2	5	4	4	2	5	2	2	2	4	2	5	2	5	2	5
1	17	6	1	2	2	5	2	2	5	2	1	2	4	3	3	5	1	1	5	1	1	1	5	1	1	5	1	2	1	1	4	4	2	1	5	3	1	1	5	1	1	5	4	1	1	1	3	1	1
1	14	6	1	1	1	1	1	1	5	1	1	1	1	1	3	1	1	5	1	1	5	1	1	5	1	1	5	1	1	5	1	1	1	1	5	1	1	5	5	5	1	5	5	1	5	5	1	5	1
2	15	6	1	4	2	4	1	1	4	2	1	2	3	1	5	5	2	1	4	1	1	1	5	1	1	3	1	4	1	1	1	4	3	1	4	4	3	1	3	1	2	1	4	1	5	1	4	1	4
1	14	6	1	2	2	4	3	1	1	1	1	1	4	1	3	3	2	5	1	2	5	1	3	1	1	1	5	3	1	4	1	4	3	1	3	4	3	3	3	3	1	3	5	1	4	4	2	3	3
1	14	6	1	4	3	3	2	3	3	2	1	3	3	3	3	4	1	3	3	1	1	1	4	3	2	3	2	3	2	2	3	1	3	2	3	2	3	3	3	3	1	3	3	1	3	1	5	1	3
2	15	6	1	4	4	4	2	4	4	2	3	4	3	3	4	2	2	2	2	3	2	2	2	2	2	3	2	3	3	2	4	2	3	5	2	3	4	2	1	2	5	3	3	2	3	2	4	3	4
2	13	6	1	2	1	3	5	1	3	3	1	1	2	3	2	4	1	2	1	1	3	1	5	1	1	1	1	3	1	2	1	5	3	1	4	5	3	3	4	1	2	4	4	1	5	2	3	2	3
1	14	6	1	3	5	5	1	5	3	1	2	3	2	2	5	3	1	3	2	1	5	1	1	3	1	1	5	2	1	5	3	1	1	2	3	1	1	1	2	3	3	5	3	1	5	1	4	2	3
2	15	6	1	4	3	4	4	3	4	4	2	2	4	4	4	3	3	2	3	4	2	2	4	2	2	3	2	4	3	3	2	5	2	2	4	3	3	2	4	2	2	3	4	2	5	1	4	3	4
2	15	6	1	3	2	2	1	1	3	1	1	1	3	4	4	4	3	2	4	1	1	1	3	2	1	4	3	4	1	1	1	2	3	1	3	4	3	1	3	1	1	1	3	1	4	2	5	4	4
2	15	6	1	2	3	4	2	3	2	2	2	2	3	2	4	3	4	3	3	2	3	2	4	2	3	2	3	3	1	2	2	3	2	1	3	3	3	1	3	2	3	3	2	3	2	2	4	3	3
2	17	6	1	3	2	4	2	2	4	2	2	3	4	2	4	4	3	2	2	2	2	2	3	3	2	2	3	3	2	2	2	4	3	2	4	4	3	2	3	2	2	4	3	2	4	2	3	2	3
2	13	6	1	2	1	3	3	1	4	2	1	1	4	3	4	4	2	4	3	1	2	1	5	3	1	3	2	4	1	1	1	4	4	1	4	4	4	2	4	1	1	1	4	5	5	3	5	2	5
2	13	6	1	1	1	1	1	1	1	1	1	1	1	1	1	3	2	2	2	1	1	1	3	2	2	2	3	3	1	1	1	2	1	1	1	2	2	2	3	2	1	1	1	1	2	1	3	2	3
2	13	6	1	5	4	4	3	5	5	3	1	4	5	2	4	5	3	1	4	5	1	2	4	1	1	5	2	4	1	2	1	4	4	1	5	5	4	1	1	1	1	2	3	1	5	1	5	1	4
2	15	6	1	3	2	4	1	2	3	1	3	2	2	3	2	2	2	4	3	2	3	2	3	3	2	2	4	2	1	4	2	4	2	1	4	5	3	2	4	3	2	4	4	1	5	1	5	1	5
1	15	6	1	4	1	4	2	2	5	2	1	2	5	3	1	5	4	1	5	3	1	1	5	1	3	5	1	5	1	1	2	4	3	1	5	4	5	3	4	1	1	1	4	1	5	1	5	1	5
1	15	6	1	5	2	5	2	2	4	2	2	2	4	2	2	5	2	1	5	2	1	1	5	1	2	4	1	2	1	2	2	4	4	2	4	4	4	3	4	4	1	3	4	1	5	2	4	2	4
1	15	6	1	2	2	1	2	2	1	2	2	3	3	2	2	3	3	1	1	2	2	2	4	2	1	4	2	2	2	3	2	4	2	1	5	2	2	2	2	2	2	2	2	2	2	1	3	4	3
1	15	6	1	5	2	4	2	1	1	4	1	2	3	1	1	4	1	1	4	1	1	1	4	1	2	1	1	4	1	1	1	1	4	4	4	1	3	3	2	2	2	2	2	2	4	2	4	2	3
1	14	6	1	4	3	3	1	3	3	1	3	3	4	2	2	1	2	1	2	2	1	3	1	3	2	1	2	3	1	3	3	2	1	3	4	2	2	1	3	1	1	1	4	1	3	1	4	3	4
2	14	6	1	4	3	3	2	3	4	1	1	4	4	2	5	4	4	1	3	4	2	1	5	1	2	5	1	3	1	3	2	4	3	1	3	5	4	1	4	1	3	4	4	1	4	1	5	3	5
1	16	6	1	4	2	5	4	5	4	3	3	3	4	4	5	2	2	5	2	4	4	2	2	5	2	2	5	1	3	3	3	2	1	2	2	2	1	2	3	4	5	5	1	3	3	4	4	3	4
2	15	6	1	1	1	1	1	1	1	1	1	1	1	1	1	3	2	2	2	1	1	1	3	2	2	2	3	3	1	1	1	2	1	1	1	2	2	2	3	2	1	1	1	1	2	1	3	2	3
2	13	6	1	5	2	2	3	2	4	2	2	2	4	4	3	5	2	3	2	1	1	1	4	2	2	5	1	3	2	1	1	1	3	2	4	2	4	1	3	3	2	1	4	3	4	2	5	2	4
2	13	6	1	4	3	3	2	3	3	2	1	2	3	1	1	4	1	3	3	1	1	1	4	3	1	3	3	3	2	2	3	1	3	2	3	2	3	3	3	3	1	3	3	1	3	1	5	1	3
2	12	6	1	4	2	5	4	4	3	3	2	1	4	4	2	4	4	3	3	2	3	1	4	3	1	4	3	3	2	3	1	4	3	2	4	4	4	3	4	3	1	3	3	1	4	2	5	1	4
1	17	6	1	1	1	1	1	1	1	1	1	1	1	1	1	4	1	5	3	1	1	1	4	5	1	1	5	1	1	5	1	1	1	1	3	4	1	1	1	1	1	5	3	2	3	2	1	1	1
2	17	6	1	5	2	5	2	2	4	2	2	2	5	2	4	5	2	1	5	1	1	1	5	1	1	5	2	2	1	2	2	4	4	2	4	4	4	3	4	4	1	3	4	1	4	1	4	2	4
2	15	6	1	4	3	4	1	2	3	1	3	3	3	1	4	5	4	3	3	1	3	1	5	3	1	4	3	5	1	1	3	4	3	1	3	5	5	3	3	1	2	3	3	1	5	3	5	1	5
2	16	6	1	4	1	4	1	2	3	1	2	2	4	4	3	3	3	3	4	4	3	2	5	3	3	4	3	3	1	1	2	3	2	1	3	4	4	2	3	2	2	2	3	1	5	1	5	3	4
2	13	6	1	3	1	2	1	1	5	1	1	1	4	1	1	4	1	3	2	1	1	1	4	2	1	3	2	5	1	1	1	4	3	1	5	4	4	1	3	1	1	1	4	1	5	1	5	1	5
2	14	6	1	4	1	4	5	1	5	5	1	1	5	5	5	5	3	1	4	1	1	1	5	1	1	1	1	5	1	1	1	1	5	1	5	1	3	5	5	1	3	5	5	2	2	2	5	1	3
2	13	6	1	3	1	2	2	1	4	1	1	1	2	2	1	3	1	3	2	2	3	1	3	3	1	3	3	3	2	1	1	4	3	1	5	4	3	2	1	1	3	2	4	1	4	1	4	3	4
2	16	6	1	5	3	2	2	1	4	2	1	2	5	3	2	3	2	4	1	1	3	1	3	2	1	1	3	4	2	3	1	3	2	2	2	4	4	3	2	4	3	4	4	3	3	4	3	3	2
2	16	6	1	2	2	2	4	2	3	4	2	2	2	4	4	2	2	2	2	4	2	2	2	2	2	2	2	4	2	2	2	4	3	2	4	4	3	2	2	2	2	2	4	2	3	2	4	2	4
1	14	6	1	4	3	4	2	4	5	2	1	3	5	2	1	3	2	4	4	2	1	1	1	2	1	1	1	3	2	2	1	2	2	2	3	2	2	1	2	1	3	5	3	1	4	2	4	1	4
2	14	7	1	4	1	5	1	1	5	1	1	1	5	3	5	4	2	3	4	2	1	1	4	1	1	4	1	5	1	1	1	3	5	1	5	5	5	1	5	1	1	1	5	1	5	3	5	1	5
2	13	7	1	4	4	4	4	4	4	4	4	4	4	4	4	4	4	4	4	4	4	4	4	4	4	4	4	4	4	4	4	4	4	4	4	4	4	4	4	4	4	4	4	4	4	4	4	4	4
1	15	7	1	3	2	4	2	2	5	2	1	2	2	3	3	1	3	3	4	2	3	3	3	1	2	3	1	3	1	2	2	3	2	1	3	3	2	1	5	2	3	2	2	1	2	2	3	1	4
2	17	7	1	4	2	4	2	2	3	2	2	2	2	3	3	4	2	2	3	2	2	2	3	2	2	2	2	4	2	2	2	3	3	2	4	4	3	2	3	2	2	3	4	2	4	2	2	3	4
2	13	7	1	4	3	5	2	4	4	3	2	3	4	4	4	2	4	4	3	1	1	2	3	2	1	3	2	3	1	2	3	4	3	3	3	4	3	2	3	2	3	3	3	1	4	1	4	1	4
2	14	7	1	4	5	3	4	4	5	4	1	1	3	4	3	5	3	3	4	3	3	3	3	4	1	3	3	3	3	3	3	3	3	3	3	3	3	2	3	4	4	3	3	4	3	3	3	3	3
2	15	7	1	3	4	5	2	3	3	2	2	3	3	2	2	4	1	3	2	2	2	1	3	3	1	1	1	3	2	3	2	4	3	2	3	4	4	2	4	2	2	3	3	2	4	2	4	2	4
1	14	7	1	3	4	4	3	4	3	3	2	3	3	4	3	4	3	3	3	2	3	3	4	3	3	3	3	3	2	4	2	4	3	2	3	4	2	2	3	4	3	4	3	2	4	2	4	3	4
1	14	7	1	3	4	4	3	3	4	2	3	3	2	2	3	3	1	3	2	2	3	3	3	4	2	3	3	4	1	3	2	5	5	1	5	5	3	2	5	1	1	3	3	2	3	2	5	1	3
2	17	7	1	2	3	3	2	2	3	2	2	3	2	2	2	2	2	2	2	2	3	2	2	3	2	2	3	3	3	3	2	3	2	3	2	3	4	2	2	4	2	4	2	2	2	2	4	2	3
1	13	7	1	4	4	5	4	3	5	3	2	4	4	4	3	3	4	2	4	2	2	2	4	2	2	4	1	5	1	3	3	5	4	3	3	5	3	1	3	3	3	3	4	1	5	1	4	2	4
2	15	7	1	5	5	5	1	1	5	1	1	1	5	1	1	5	1	1	5	1	1	1	5	1	1	5	1	3	1	1	1	5	5	1	3	5	5	1	3	1	1	1	3	1	5	1	5	5	5
2	16	7	1	5	1	1	2	1	5	1	1	1	5	5	1	5	2	1	4	4	1	1	5	1	1	5	1	5	1	1	1	5	1	1	5	5	5	1	5	1	1	1	5	1	5	1	5	1	5
1	15	7	1	2	2	2	2	2	3	2	2	2	3	3	2	3	2	3	2	2	2	2	4	2	2	3	1	3	1	1	1	4	3	2	3	4	4	1	3	1	1	2	3	1	4	2	4	2	3
1	15	7	1	4	3	5	3	4	4	2	3	3	3	3	4	5	2	1	4	3	2	3	4	1	1	4	1	5	3	2	3	4	4	3	3	3	4	1	5	2	2	4	4	3	4	2	4	2	3
2	14	7	1	3	4	3	3	4	4	4	3	3	4	4	3	3	4	3	4	3	4	4	4	3	3	3	4	3	4	4	3	3	3	4	4	4	3	3	4	3	4	3	4	3	4	3	3	4	4
1	16	7	1	3	2	4	2	2	3	2	2	2	3	3	2	3	2	2	3	2	2	2	3	2	2	3	2	2	2	2	2	3	3	2	3	3	3	2	3	2	3	2	3	2	3	2	4	3	4
2	18	7	1	5	2	4	4	3	4	2	1	4	4	4	3	5	3	2	4	1	1	1	4	1	3	4	2	4	1	1	1	4	3	3	3	4	4	3	3	2	2	3	2	1	4	1	4	1	5
1	13	7	1	4	3	4	4	2	4	4	4	3	4	4	1	4	4	4	4	4	3	4	4	4	4	4	1	4	1	3	2	4	4	2	4	4	4	2	5	1	1	4	4	4	4	4	2	4	4
2	17	7	1	3	2	4	1	2	3	4	2	4	5	3	2	1	4	3	2	4	3	4	4	3	2	4	2	1	2	3	3	4	4	3	3	2	4	3	3	4	5	2	2	3	3	1	5	2	4
1	14	7	1	2	2	2	2	2	2	2	2	2	2	2	2	2	2	2	2	2	2	2	2	2	2	2	2	1	1	1	1	1	1	1	1	1	1	1	1	1	1	1	1	1	1	1	1	1	1
2	13	7	1	4	3	5	1	4	4	2	1	3	4	3	4	4	3	2	3	3	3	2	4	2	2	3	2	4	2	3	2	4	2	2	4	4	4	2	4	2	2	3	2	2	3	1	5	2	4
2	13	7	1	3	4	4	3	4	4	3	4	4	3	4	4	3	4	3	2	2	3	2	3	3	4	2	3	3	3	4	4	4	3	5	3	3	3	2	2	4	4	4	3	3	4	2	4	3	4
2	13	7	1	3	2	2	1	1	2	2	1	2	2	2	2	3	2	4	2	1	3	1	2	3	1	1	4	4	1	1	1	5	3	1	1	1	1	2	3	1	1	1	3	1	1	4	4	4	4
2	13	7	1	3	4	5	2	3	3	2	4	3	3	2	3	3	2	1	3	2	3	1	3	2	3	3	1	2	2	5	4	5	2	5	3	4	2	3	3	4	3	4	3	2	5	2	4	2	5
1	12	7	1	4	2	4	2	1	4	2	1	1	4	3	3	3	3	3	3	3	3	3	3	3	3	3	3	3	3	3	3	3	3	3	3	3	3	3	3	3	3	3	3	3	3	3	3	3	3
2	14	7	1	4	4	3	3	4	4	1	1	1	4	4	4	4	1	4	3	3	4	4	3	3	4	4	5	3	3	3	3	3	3	3	3	3	3	3	3	3	3	3	3	3	3	3	3	3	3
1	14	7	1	3	1	3	1	5	4	4	4	3	4	3	1	4	4	3	3	4	4	3	4	3	3	4	1	4	2	2	3	2	3	3	3	3	3	1	3	3	2	2	3	2	2	1	1	2	2
1	14	7	1	2	1	3	1	1	2	1	1	1	3	1	3	3	1	5	1	4	4	2	1	5	2	1	5	3	3	3	3	3	3	3	3	3	3	3	3	3	3	3	3	3	3	3	3	3	3
1	14	7	1	3	3	3	4	3	2	3	3	3	2	3	3	3	3	3	4	2	2	4	3	3	3	3	3	3	3	3	4	2	3	3	3	3	3	3	3	3	3	3	2	4	3	3	3	3	3
2	15	8	1	3	3	5	2	3	3	2	5	3	3	2	1	3	3	2	3	5	3	3	3	3	4	3	3	2	4	4	4	3	2	4	1	3	3	3	2	4	5	4	2	3	3	3	3	3	3
1	15	8	1	3	5	5	2	3	5	2	2	4	3	2	2	1	1	5	1	3	5	1	1	5	1	1	5	5	1	5	4	4	4	2	3	4	3	1	4	4	3	4	4	1	4	3	5	1	4
1	15	8	1	3	2	4	1	4	5	1	5	2	5	1	5	1	4	2	4	3	2	4	3	3	5	3	3	1	3	4	3	4	1	5	3	4	3	2	1	5	5	5	3	3	5	1	4	1	4
1	15	8	1	3	5	5	1	5	4	1	4	5	3	1	4	3	1	5	3	5	5	4	2	5	4	1	5	1	2	5	5	3	1	1	1	5	1	1	1	5	3	5	3	3	5	4	1	5	1
2	17	8	1	3	3	2	2	3	3	2	3	3	3	3	3	3	2	2	3	2	2	2	3	2	2	3	3	3	3	2	3	3	3	3	3	3	3	3	3	3	3	3	3	3	3	1	4	3	4
2	16	8	1	3	1	2	1	1	4	1	1	1	3	3	5	4	2	1	3	1	2	1	3	2	1	3	2	4	1	1	1	4	3	1	4	4	3	2	4	1	1	1	4	1	4	1	4	1	4
1	15	8	1	2	5	4	3	4	3	2	5	5	3	3	3	2	1	5	1	3	5	2	2	4	2	1	5	2	1	4	4	4	2	5	1	4	3	2	2	3	4	4	2	1	3	2	4	2	4
2	15	8	1	2	2	5	3	4	3	3	2	3	3	4	3	3	3	2	4	4	2	1	4	1	2	3	2	3	5	3	4	5	3	2	3	5	3	4	3	3	3	3	3	3	5	1	4	3	4
1	16	8	1	3	1	3	3	3	5	3	1	1	5	3	3	5	3	1	3	1	1	1	4	1	1	3	3	2	1	1	1	3	3	1	5	2	3	1	4	1	2	3	4	4	2	1	5	2	4
1	15	8	1	2	4	4	3	2	3	3	3	2	2	3	3	4	2	3	3	3	3	2	3	3	2	2	3	2	2	2	2	3	2	2	4	3	2	2	4	2	2	4	3	2	4	2	5	1	4
2	14	8	1	3	3	5	3	5	4	3	4	4	3	4	4	3	4	2	4	2	2	5	3	2	1	3	1	3	2	2	4	5	3	4	3	4	3	2	3	4	2	2	4	3	5	1	4	4	2
1	13	8	1	4	4	4	2	4	4	2	3	3	4	3	5	4	3	1	4	2	4	2	4	2	2	4	1	3	1	3	3	4	4	3	3	4	4	1	3	2	2	2	3	1	5	1	4	2	4
2	14	8	1	3	1	2	3	4	5	2	2	2	4	4	5	3	5	2	5	2	1	4	4	1	1	5	2	4	2	4	4	4	3	3	4	4	1	3	4	4	4	4	4	1	4	2	5	3	3
1	13	8	1	3	2	4	2	3	4	1	2	2	3	4	3	3	1	3	3	1	3	1	3	3	1	3	3	2	1	3	1	4	2	2	4	4	2	3	4	3	1	4	4	1	5	1	5	1	5
2	14	8	1	3	3	4	4	3	4	4	5	3	4	4	4	3	3	4	4	3	3	2	3	2	3	2	3	4	3	2	4	2	2	4	2	1	3	5	3	4	5	4	2	4	2	2	4	2	4
1	15	8	1	3	3	4	3	3	4	3	3	3	4	3	4	4	3	2	3	2	2	2	4	2	1	4	2	3	1	3	3	4	3	3	4	4	3	1	4	3	2	3	3	1	5	2	4	2	4
2	16	8	1	3	3	5	2	3	4	2	4	3	4	2	5	4	2	1	4	3	1	1	5	1	2	4	1	3	2	3	4	4	4	3	3	4	4	1	3	3	3	2	3	1	5	2	5	1	4
2	13	9	1	3	2	3	1	3	2	1	3	2	2	2	3	3	1	3	3	4	3	2	3	2	3	2	3	3	1	4	2	5	3	3	3	5	3	1	3	3	3	4	3	1	5	1	5	1	5
2	13	9	1	2	2	3	1	2	2	1	1	1	2	1	4	3	4	5	3	2	3	1	1	4	1	1	4	1	1	4	5	4	3	2	3	4	2	4	2	5	4	3	3	3	3	2	4	2	4
2	13	9	1	3	2	4	3	3	3	3	3	3	3	3	3	3	2	3	3	3	3	3	3	3	3	3	3	2	2	3	3	3	3	2	3	3	3	3	3	3	2	5	2	2	2	4	2	4	2
1	14	9	1	4	3	5	2	4	5	2	3	3	5	4	3	5	2	1	4	1	1	1	5	1	1	4	1	4	2	1	3	3	4	3	4	4	4	1	4	1	3	1	3	1	4	3	4	2	4
1	15	10	1	1	5	4	2	4	3	1	4	4	2	2	3	1	1	5	2	3	5	3	1	5	3	2	4	3	2	3	4	3	1	5	2	3	3	3	2	3	4	5	1	2	4	2	3	2	4
1	14	10	1	4	2	4	2	2	4	2	2	2	4	2	2	4	2	2	3	2	2	2	3	2	2	4	2	4	1	1	2	4	4	2	4	4	4	2	3	2	2	2	3	2	4	2	4	2	4
1	14	10	1	4	2	3	2	2	3	2	2	2	3	2	4	3	5	3	3	2	3	2	3	3	2	3	3	3	2	3	3	4	3	3	3	3	3	2	3	2	2	3	3	2	4	2	3	2	3
1	16	10	1	3	2	4	1	2	3	1	3	3	4	4	5	5	4	3	4	1	1	1	5	1	2	4	1	3	3	1	3	5	3	2	4	3	4	1	3	1	2	1	3	1	5	1	4	2	4
1	15	10	1	2	3	4	3	3	4	2	2	2	4	4	2	2	2	4	2	1	3	2	2	1	3	2	4	4	2	3	2	4	2	3	3	4	2	2	3	2	2	2	4	1	5	2	5	2	4
2	13	10	1	3	2	2	2	2	4	2	2	2	3	2	2	4	2	2	4	2	2	2	4	2	2	3	2	4	2	2	2	4	4	2	4	4	4	2	4	2	2	3	4	2	4	2	4	2	4
2	13	10	1	3	4	4	2	4	4	2	4	4	4	3	4	4	3	4	2	2	4	2	3	4	4	2	4	2	4	4	4	2	2	4	2	2	3	3	2	4	2	4	2	3	3	2	4	2	3
1	17	10	1	3	2	4	3	1	3	3	2	2	4	4	4	4	2	3	2	2	2	1	4	3	2	2	3	4	2	2	2	4	3	2	4	4	3	2	4	2	2	4	4	2	4	2	2	2	2
1	15	10	1	1	3	3	1	2	4	1	1	1	3	2	3	4	1	1	4	3	1	1	4	1	3	4	1	4	2	3	2	3	3	2	3	3	4	2	3	2	2	3	4	2	4	2	4	2	4
2	14	10	1	5	5	5	5	5	5	5	5	5	5	5	5	1	1	5	1	1	5	5	1	5	5	1	5	1	5	5	5	4	3	5	1	3	2	2	1	5	5	5	1	2	4	1	4	1	2
2	14	10	1	3	2	4	1	5	1	1	2	5	1	1	5	1	2	3	4	5	4	3	2	1	2	3	4	5	4	3	2	1	2	3	4	5	4	3	2	1	2	3	4	3	2	2	2	2	2
2	16	10	1	3	1	5	1	3	3	1	3	1	1	1	1	4	1	4	1	1	5	1	4	5	1	1	4	3	3	1	1	1	1	3	4	3	3	2	3	1	1	4	2	3	4	1	4	2	3
2	14	10	1	4	3	5	1	3	4	1	3	3	4	3	4	3	3	2	3	2	2	1	3	2	2	3	2	3	2	3	3	3	2	3	3	3	3	2	2	3	3	3	3	2	4	1	5	1	4
1	14	10	1	3	3	5	2	5	4	1	5	5	3	1	4	3	3	4	3	2	3	2	3	3	2	3	3	2	2	4	3	2	1	3	3	3	1	2	3	5	3	5	3	2	2	4	1	4	2
2	14	10	1	3	1	3	5	4	5	1	4	5	5	2	3	2	2	3	3	4	3	4	3	3	4	3	3	2	5	5	2	1	5	4	2	2	1	2	2	4	3	4	3	3	2	3	2	5	1
1	13	10	1	3	1	1	2	1	4	2	1	1	4	4	1	3	3	1	4	2	2	2	4	1	2	4	2	4	1	1	1	4	4	1	4	4	4	1	4	1	1	1	3	1	4	3	4	2	4
2	14	10	1	3	2	4	3	3	3	2	2	2	3	2	3	5	3	3	3	2	2	2	4	2	2	2	2	4	2	2	2	3	3	2	3	3	3	3	4	2	3	2	2	3	3	3	3	3	3
1	17	10	1	2	2	4	2	1	3	2	3	2	2	2	3	2	2	4	2	4	4	2	3	4	3	2	4	2	2	4	3	3	2	4	3	3	2	2	2	4	3	4	2	2	4	4	2	4	2
1	17	10	1	3	1	4	4	3	4	4	2	4	4	4	5	3	4	4	1	3	2	1	3	5	1	1	3	3	1	1	1	4	1	1	4	5	4	1	4	1	4	2	3	1	3	1	4	1	5
1	13	10	1	2	4	5	3	5	4	3	3	3	5	1	5	5	1	3	1	1	1	1	1	5	3	1	5	1	1	3	3	5	1	3	2	4	2	1	2	2	3	1	1	1	5	2	4	3	2
2	15	10	1	3	3	5	1	4	4	1	4	3	4	1	3	4	2	2	2	2	2	2	3	2	2	3	2	3	2	3	2	3	3	5	3	4	4	3	3	3	3	3	2	2	4	1	3	2	4
1	16	10	1	2	2	3	2	1	3	2	3	2	2	2	3	1	1	4	2	2	4	2	2	4	2	2	4	2	2	4	3	4	2	3	3	4	3	2	3	4	3	5	2	2	4	2	3	2	3
1	15	10	1	3	3	4	3	3	4	3	1	3	4	3	3	3	1	3	3	1	3	1	3	3	1	4	3	3	1	4	2	4	2	3	3	3	2	3	3	1	3	3	2	1	4	3	4	3	4
1	14	10	1	2	2	3	1	2	2	2	2	2	2	2	2	2	2	4	2	2	3	2	2	4	2	2	4	3	2	3	3	2	2	2	3	3	2	2	2	2	2	2	2	2	2	1	4	3	4
2	13	10	1	3	3	4	2	4	4	2	2	3	4	3	4	3	2	2	3	4	3	2	3	3	3	3	2	3	2	3	3	4	3	3	3	4	3	2	3	3	2	3	3	2	4	2	3	3	3
2	13	10	1	4	3	2	3	4	3	2	3	4	3	2	3	2	3	4	3	2	3	4	3	2	3	4	3	3	2	3	4	3	2	3	4	3	2	3	4	3	2	3	4	3	2	3	2	3	4
2	13	10	1	3	2	4	2	4	4	2	1	4	4	2	4	3	2	2	3	1	2	1	3	2	1	3	2	4	1	2	3	5	3	3	4	5	4	2	4	2	2	3	3	1	5	1	4	1	5
2	13	11	1	3	3	4	2	4	3	2	4	4	3	3	4	3	2	2	3	2	2	2	3	2	2	3	3	3	3	2	3	3	3	4	3	3	3	3	3	3	3	2	3	2	3	2	3	2	4
1	17	11	1	2	1	4	2	1	4	1	1	4	3	3	3	3	3	2	2	4	4	2	2	4	2	2	5	3	2	2	2	3	2	3	3	4	3	1	3	2	2	4	2	2	4	2	4	3	3
1	15	11	1	4	4	2	4	2	4	4	1	1	5	5	5	4	3	5	4	3	2	1	1	1	1	1	3	1	1	1	1	4	4	2	2	4	2	2	2	2	2	4	4	2	4	2	1	4	4
2	16	11	1	3	2	3	2	3	3	3	1	1	3	3	3	2	1	3	2	4	3	1	3	2	1	2	4	2	1	3	2	2	2	2	4	3	3	3	4	2	2	4	4	2	2	3	4	2	3
2	13	11	1	2	3	2	3	2	2	2	2	2	2	4	1	3	2	5	2	3	3	1	2	3	2	2	5	2	2	3	2	3	2	4	2	4	3	3	2	5	2	5	3	2	2	2	4	2	3
2	14	11	1	4	2	4	3	4	5	3	2	1	4	3	1	5	1	1	3	2	2	1	5	2	1	4	2	3	1	1	1	3	4	2	4	3	4	1	4	2	2	2	4	2	4	2	4	3	4
1	17	11	1	3	3	2	1	3	4	2	1	3	4	3	2	4	2	3	3	2	3	1	3	2	2	4	3	4	2	3	3	5	3	2	3	5	4	1	4	2	2	2	3	1	4	1	4	1	4
1	15	11	1	4	2	4	2	2	3	2	3	2	2	2	4	1	4	5	1	4	5	5	1	5	5	1	5	2	2	4	4	3	1	4	1	4	1	2	2	5	5	5	1	1	4	2	4	2	4
1	13	11	1	3	2	3	1	2	2	1	1	2	2	1	2	2	2	4	2	2	4	1	2	4	1	2	4	3	1	2	1	2	2	1	3	2	3	1	3	1	1	2	2	1	5	1	5	1	4
1	12	11	1	3	2	2	3	2	3	3	2	2	3	3	3	3	2	4	2	2	4	1	2	4	1	2	4	3	1	3	2	4	3	2	3	4	3	2	3	2	2	3	2	2	4	2	5	1	4
2	14	11	1	2	5	4	2	4	3	2	5	5	2	2	4	2	2	4	3	4	4	2	3	4	4	3	4	2	3	5	4	2	2	5	2	2	2	2	3	5	4	3	3	3	5	3	4	4	3
2	17	11	1	3	4	3	2	4	5	2	3	4	4	2	3	5	3	4	3	3	2	3	3	3	2	4	2	3	2	3	4	3	3	4	2	3	3	2	2	2	3	2	2	2	3	2	4	3	4
2	14	11	1	2	3	4	2	2	3	2	3	2	2	2	2	1	1	5	1	1	5	1	1	5	1	1	5	1	3	1	2	1	1	5	1	3	1	5	2	5	4	5	1	2	3	3	3	3	2
1	14	11	1	2	4	4	2	4	4	2	2	4	3	2	2	2	4	5	1	2	5	3	1	5	1	1	5	1	2	4	4	5	2	4	2	4	3	2	3	4	2	4	2	2	4	2	3	3	4
2	14	11	1	5	4	4	4	2	5	4	4	4	4	4	3	4	1	3	4	2	1	1	4	1	2	2	3	3	2	3	2	4	3	4	4	4	4	1	4	4	1	3	2	1	5	5	5	4	4
2	16	11	1	4	2	4	2	4	4	2	2	2	4	4	4	4	2	3	3	2	2	2	4	2	2	3	2	3	2	2	4	4	3	4	4	3	4	2	4	2	3	4	4	2	4	2	4	3	4
2	17	11	1	1	3	4	1	3	2	1	5	3	3	3	3	2	2	4	2	4	5	1	2	4	3	2	4	2	3	5	5	4	2	5	1	3	2	2	2	5	5	5	1	2	4	3	4	3	3
2	16	12	1	4	1	4	4	4	4	2	2	2	4	4	4	2	2	4	2	1	4	2	3	4	3	3	3	3	3	3	3	3	2	4	2	3	5	3	4	3	2	3	4	3	5	1	1	4	3
2	13	12	1	5	3	4	4	3	5	4	1	2	4	4	4	5	3	2	4	2	2	1	4	1	1	4	2	4	1	1	2	3	4	2	4	3	3	1	4	2	2	2	4	2	4	2	4	2	4
1	15	13	1	2	3	4	3	2	2	2	2	2	2	3	3	2	2	4	2	2	4	2	2	4	2	2	5	2	2	2	2	4	2	2	4	4	3	4	4	3	2	4	3	2	4	2	4	2	4
2	13	13	1	3	4	5	2	5	3	1	4	3	3	4	4	3	2	4	3	2	3	2	3	3	2	3	3	3	2	3	3	3	2	4	3	4	2	2	3	2	3	4	2	2	4	2	4	2	3
2	15	13	1	4	2	3	3	2	4	3	1	3	3	3	3	4	3	3	3	1	3	1	4	3	3	3	3	4	2	2	3	5	3	2	3	3	4	3	3	1	1	3	2	1	3	1	4	2	5
1	15	13	1	5	3	3	2	3	2	3	3	2	2	3	3	3	2	2	1	1	3	1	2	3	3	1	1	3	3	3	3	3	3	3	3	3	3	3	3	3	3	3	3	3	3	2	4	3	4
1	14	13	1	2	2	3	3	3	3	3	3	3	3	3	3	3	3	3	3	3	3	3	3	3	3	3	3	3	3	3	3	3	3	3	3	3	3	3	3	3	3	3	3	3	3	3	3	3	3
1	14	13	1	3	1	4	3	4	5	3	1	3	3	3	1	1	1	5	1	1	5	1	1	5	1	1	5	3	4	5	1	5	1	1	3	5	3	3	4	5	1	4	3	1	5	3	4	2	5
2	14	13	1	2	2	3	1	2	2	2	2	2	2	4	4	3	2	2	2	2	2	2	2	4	2	2	2	2	2	4	2	4	2	2	4	4	2	2	4	2	2	4	4	2	4	2	4	2	4
1	15	13	1	3	3	5	1	4	3	1	1	3	3	1	1	3	1	1	3	1	3	1	5	1	1	4	1	3	1	2	1	5	4	2	3	4	3	1	3	3	2	2	3	1	5	1	5	1	5
2	14	13	1	2	2	3	3	2	3	2	1	1	2	2	3	2	1	3	2	1	3	1	2	3	1	2	3	2	1	3	1	5	3	1	3	5	1	2	4	2	1	4	4	1	5	3	3	2	2
2	13	13	1	3	2	2	5	2	3	3	1	1	3	2	1	3	2	3	3	2	3	1	4	4	1	2	4	4	1	5	1	4	5	1	4	4	3	2	4	1	1	4	4	1	5	2	3	1	2
2	16	13	1	4	2	4	2	3	4	2	2	2	4	3	5	4	3	2	3	2	2	2	3	2	2	2	1	3	2	2	2	4	3	2	3	4	3	3	2	2	2	2	3	3	3	1	3	2	4
2	13	13	1	5	3	3	1	3	4	1	1	2	4	1	3	2	2	3	2	3	2	2	4	3	3	3	3	3	2	3	3	2	3	3	3	1	3	3	3	3	3	3	3	3	3	2	4	2	4
1	14	14	1	1	5	3	1	4	1	1	5	5	1	1	1	1	1	5	1	1	5	5	1	5	5	1	5	1	5	5	5	2	1	5	1	2	1	4	1	5	5	5	1	3	5	4	5	5	4
2	14	14	1	3	3	4	2	5	3	2	3	2	3	2	3	4	4	1	3	3	2	3	4	1	3	4	1	3	3	3	4	4	3	4	3	4	3	3	3	4	3	2	3	3	5	2	4	1	5
2	17	14	1	2	3	4	1	3	3	1	3	2	2	2	3	2	2	4	2	2	5	2	2	4	2	2	4	3	1	3	4	4	2	3	3	4	3	1	3	3	2	4	2	2	4	2	4	4	3
1	13	14	1	2	3	3	1	3	1	1	2	3	2	1	3	1	2	5	1	3	5	1	1	5	2	1	5	2	1	4	4	2	2	3	2	4	3	3	2	4	4	5	2	2	4	2	4	2	4
1	13	14	1	3	3	5	3	4	4	4	5	3	3	4	5	3	2	4	3	4	4	2	2	4	4	2	3	3	2	2	4	2	2	5	2	2	4	3	2	4	4	4	2	2	3	2	4	2	4
1	14	14	1	3	4	4	2	2	4	2	2	2	3	2	3	3	2	3	2	3	2	2	4	2	2	2	3	2	4	4	2	2	2	2	3	3	3	2	4	4	2	5	2	2	5	1	5	2	5
1	14	14	1	2	3	3	1	2	2	2	2	2	2	2	2	3	2	4	2	2	3	2	2	4	2	2	4	3	2	3	3	2	2	2	3	4	2	3	2	2	2	2	2	2	3	2	4	3	4
2	16	14	1	4	2	4	2	3	5	1	3	2	4	4	4	5	2	1	5	1	1	1	5	1	2	4	1	4	3	1	2	3	4	3	4	2	4	3	4	2	3	2	4	3	3	1	5	1	5
2	15	14	1	3	4	4	2	4	4	2	3	4	3	2	4	3	2	2	2	3	3	2	2	3	2	2	4	3	4	4	4	3	2	4	2	3	3	4	2	4	4	4	2	2	4	4	4	2	4
2	15	14	1	3	4	4	2	4	4	1	2	3	4	3	4	3	2	4	3	4	3	1	3	3	1	2	3	4	2	4	3	4	2	3	3	4	4	2	3	4	2	4	3	2	4	2	5	2	5
1	13	14	1	4	2	4	1	2	3	1	1	2	3	3	3	4	3	1	2	2	1	1	4	2	1	2	2	4	2	2	2	4	3	1	5	4	5	2	4	1	1	1	3	1	4	2	4	2	4
2	13	14	1	2	3	3	2	3	3	2	3	3	3	4	3	2	3	4	2	4	4	3	2	4	3	2	4	2	3	4	4	3	2	4	2	2	3	4	2	4	4	4	2	2	3	3	3	3	3
2	14	14	1	3	3	4	2	2	3	2	2	2	3	3	2	4	2	3	3	1	2	2	3	2	2	3	2	3	2	4	2	3	2	2	4	4	4	3	3	2	1	3	3	2	4	1	4	2	4
2	15	15	1	5	4	2	3	5	4	3	1	4	5	3	1	4	2	1	5	1	1	1	5	1	1	5	1	2	1	3	2	4	2	1	3	3	5	3	2	2	3	3	4	2	4	2	5	1	4
2	15	15	1	4	4	4	2	3	3	2	4	4	3	4	4	4	4	2	4	2	2	4	5	2	2	5	2	4	4	3	4	3	4	5	2	4	3	2	3	4	4	3	3	2	3	3	4	2	4
2	16	15	1	4	2	4	1	3	1	1	2	1	3	1	3	4	1	3	3	1	3	1	4	3	1	3	3	3	1	3	1	4	3	3	1	3	3	2	1	3	3	2	2	2	2	2	4	4	4
1	17	15	1	4	4	5	1	4	4	1	3	4	4	1	4	4	3	1	4	1	1	1	3	1	1	3	2	4	1	1	3	4	3	3	2	4	4	2	3	3	2	2	1	1	4	1	4	1	4
1	15	15	1	4	3	4	2	3	4	1	3	3	4	3	4	4	2	3	3	2	3	1	4	2	1	3	2	3	1	2	3	4	2	3	3	4	4	2	2	2	1	2	2	1	5	2	5	2	5
2	14	15	1	5	3	4	1	5	5	1	2	4	4	1	2	5	2	1	5	1	1	1	5	1	1	5	1	2	2	3	3	4	3	3	3	3	3	2	4	3	2	5	4	2	4	3	2	5	3
2	14	15	1	3	2	5	3	2	3	1	2	2	2	1	2	3	1	3	2	1	1	1	3	1	1	3	1	4	1	1	2	4	1	2	4	4	3	2	4	1	1	1	1	1	3	1	5	1	5
1	16	15	1	2	2	3	2	2	3	2	2	2	2	3	2	3	2	4	2	4	4	1	3	4	1	2	3	4	1	2	2	4	2	2	4	3	4	2	4	2	2	3	3	2	4	1	5	1	4
1	15	15	1	2	3	4	2	3	3	3	3	3	2	2	3	2	2	5	2	4	4	2	2	4	3	2	4	2	2	3	3	3	2	2	3	4	4	2	3	2	3	4	3	1	2	2	4	3	4
2	14	15	1	3	2	3	2	2	4	3	2	2	3	3	2	4	3	2	4	2	2	2	4	2	2	4	2	4	2	2	2	4	4	2	3	4	4	2	2	2	3	2	3	2	4	2	4	4	4
1	16	15	1	2	2	4	1	1	1	1	5	1	3	2	5	4	1	1	3	1	1	1	2	1	1	2	1	1	1	5	5	1	1	1	1	1	1	4	1	5	1	5	1	1	4	1	3	5	4
2	16	15	1	4	4	5	1	5	5	1	3	4	5	1	4	3	2	3	2	1	3	1	4	3	2	3	2	4	1	3	5	4	3	5	3	4	4	1	3	4	3	3	2	1	4	1	5	1	5
2	15	15	1	3	4	4	1	4	4	1	5	4	4	1	4	4	1	1	4	1	1	1	4	1	1	4	1	2	1	3	4	4	3	3	3	3	4	2	3	1	2	1	3	1	4	1	4	1	5
2	14	15	1	4	3	4	2	4	4	2	2	2	4	3	4	4	2	2	4	3	2	2	4	2	2	4	2	4	1	2	2	4	4	2	4	4	4	2	4	2	2	2	3	1	4	2	4	3	4
1	15	15	1	4	3	4	3	4	4	3	3	4	3	3	4	3	4	3	2	4	2	2	3	4	3	2	3	3	2	4	3	4	3	4	2	4	4	2	2	3	4	3	2	1	5	2	4	3	3
1	18	15	1	3	2	3	1	2	2	1	1	1	2	1	1	4	1	3	3	1	3	1	3	3	1	2	3	2	1	2	3	3	1	2	3	5	3	1	3	1	1	2	3	1	4	1	5	1	4
1	15	15	1	4	1	2	1	1	4	1	1	2	4	1	2	4	2	2	4	1	2	2	5	1	2	4	2	4	2	2	2	4	3	2	4	4	4	3	4	1	2	2	4	1	4	1	5	1	5
2	12	15	1	3	2	2	2	2	2	2	3	2	3	2	2	3	2	2	3	2	2	2	3	2	2	2	2	4	2	2	3	4	2	2	3	4	3	2	3	3	2	4	2	2	3	2	3	2	3
1	15	16	1	3	4	4	2	4	3	2	5	4	3	2	4	4	2	1	4	2	1	3	4	1	2	4	1	3	2	3	4	4	2	4	3	3	3	3	2	3	4	3	1	2	4	2	5	4	4
1	13	16	1	4	3	3	3	3	3	3	1	3	3	3	3	2	2	3	3	3	3	3	3	3	3	3	3	3	3	3	3	3	3	3	3	3	3	3	3	3	3	3	3	3	1	1	4	3	3
1	14	16	1	2	3	4	2	2	2	2	3	2	2	2	2	3	2	4	2	3	4	2	2	4	2	1	5	2	3	4	3	3	2	3	2	3	2	3	2	3	3	4	2	3	4	2	4	3	3
2	15	16	1	4	2	2	3	1	4	1	1	1	2	1	2	4	2	1	4	1	1	1	5	1	1	5	1	4	3	2	1	3	3	1	4	3	2	1	4	1	1	1	4	3	4	1	5	2	4
2	15	16	1	3	4	4	3	2	3	3	5	4	3	3	4	4	3	2	3	3	1	2	3	2	4	3	2	3	3	4	4	3	3	5	2	4	4	3	2	4	4	4	2	3	4	2	5	2	4
1	15	16	1	4	3	4	2	4	4	3	3	4	4	3	4	4	2	2	4	3	2	2	4	2	2	4	2	3	3	2	4	3	3	4	3	3	4	3	4	3	3	2	3	3	4	2	5	5	5
1	13	16	1	4	2	4	3	3	3	3	3	2	3	3	3	4	3	2	3	3	2	2	4	2	3	4	3	5	3	2	2	3	3	3	4	2	4	4	4	3	4	3	4	3	1	1	4	3	4
2	15	16	1	3	3	4	2	3	3	2	3	3	3	3	3	3	2	4	3	4	4	2	3	4	2	3	4	3	3	3	3	2	2	2	3	2	3	3	3	2	2	1	3	3	3	2	2	3	3
2	13	16	1	1	1	1	1	1	1	1	1	1	1	1	1	1	1	5	1	5	5	1	1	5	1	1	5	1	1	1	1	1	1	1	1	5	1	5	1	1	1	5	3	1	3	1	3	5	1
1	17	16	1	5	1	2	3	2	5	3	1	1	5	3	5	4	4	1	5	3	1	1	5	1	1	5	1	4	2	1	1	3	4	1	5	5	4	1	5	1	1	2	5	1	3	2	5	1	5
2	15	16	1	3	4	4	3	5	4	3	5	3	4	4	5	3	4	3	4	3	1	5	3	3	1	3	3	4	4	3	5	5	3	5	1	3	5	3	1	4	5	3	1	1	5	1	4	1	5
2	15	16	1	3	2	5	1	3	4	1	1	1	3	1	1	4	3	1	1	1	1	1	4	1	2	3	1	4	1	1	1	4	3	2	3	4	3	1	3	1	1	2	3	1	4	1	5	2	5
2	14	16	1	4	2	4	2	3	4	2	3	2	4	4	4	3	3	2	3	2	2	2	3	2	2	2	2	3	2	3	3	4	3	2	4	4	4	2	4	2	2	2	3	2	4	2	4	2	4
1	14	16	1	3	2	4	3	4	3	3	3	2	3	4	4	3	3	3	2	3	2	3	2	4	2	2	3	2	3	2	3	2	2	3	2	2	3	2	3	2	2	3	4	3	4	2	4	3	4
1	15	16	1	4	3	4	2	3	4	2	2	2	4	2	3	4	2	2	2	2	2	3	4	2	2	3	2	4	2	2	3	4	2	3	4	4	4	2	4	2	2	2	3	2	4	2	4	2	4
2	14	16	1	4	3	4	3	3	4	3	3	3	4	3	4	3	3	2	4	2	1	2	3	2	1	4	1	4	3	3	3	4	4	2	4	4	4	2	4	4	3	3	4	2	4	2	5	1	5
2	14	16	1	3	2	4	1	3	3	1	5	4	1	3	4	1	1	5	1	5	5	3	1	5	3	1	5	5	1	4	5	4	4	5	2	3	3	1	1	5	3	4	2	2	5	3	5	2	4
2	16	16	1	3	2	4	2	3	4	3	2	2	4	3	2	4	3	2	3	3	2	2	4	2	2	3	2	3	2	3	3	3	3	3	3	3	4	2	3	3	3	3	3	2	4	2	4	2	4
1	15	16	1	3	4	4	2	3	3	2	3	2	3	3	4	3	1	2	4	2	2	2	3	2	2	3	1	3	1	1	3	3	3	2	3	3	3	3	3	3	3	3	3	3	3	2	3	2	4
2	15	16	1	3	3	4	3	5	3	2	3	3	3	3	4	4	2	3	2	2	3	2	3	3	2	3	3	2	3	3	4	4	3	3	4	4	3	2	3	3	2	3	3	2	2	2	4	2	3
1	14	16	1	3	1	2	2	2	4	3	2	2	3	3	3	4	2	1	3	1	1	1	4	2	1	3	1	4	1	1	2	3	3	2	3	4	3	2	3	2	2	3	3	1	4	2	3	3	3
1	18	16	1	3	4	5	3	4	4	2	4	4	3	3	3	4	2	1	4	1	1	1	3	1	3	4	1	3	2	3	4	3	3	4	2	3	3	2	2	2	4	3	2	2	3	1	4	3	3
2	14	16	1	3	4	4	1	3	5	1	4	1	2	3	1	3	1	5	2	4	3	4	3	4	2	2	3	2	4	3	4	1	3	5	3	1	3	3	2	3	4	3	2	4	2	3	5	2	5
2	17	16	1	3	1	4	3	4	3	1	1	2	3	2	3	4	2	2	3	2	2	1	4	1	1	3	1	4	2	1	3	4	4	2	4	4	4	1	4	1	2	2	3	1	5	3	4	1	4
1	18	17	1	4	2	4	1	3	4	1	2	2	4	2	3	4	3	2	3	4	2	2	3	2	2	3	2	3	2	4	3	2	2	2	4	4	2	2	4	3	2	4	2	2	3	3	4	5	3
1	14	17	1	3	4	4	1	4	3	1	3	4	2	1	4	1	3	5	1	4	5	1	1	5	1	1	5	1	3	5	3	3	1	4	2	3	1	3	2	4	3	5	3	3	3	3	3	2	4
2	16	17	1	1	2	4	2	2	2	2	3	2	2	2	2	1	1	5	1	5	2	1	2	5	1	1	5	1	3	5	4	3	1	2	3	4	1	4	2	3	3	5	3	1	4	3	1	3	4
2	13	17	1	2	4	4	2	2	3	2	4	3	2	3	3	2	2	5	2	3	4	3	2	4	3	2	4	2	3	4	4	3	2	4	2	3	2	3	2	4	4	5	2	2	4	3	3	4	3
2	13	17	1	2	1	2	1	1	3	1	1	1	2	2	1	5	1	1	3	1	1	1	5	1	1	3	1	3	1	3	2	4	3	2	4	4	3	1	4	1	1	2	4	1	4	2	3	2	4
2	13	17	1	1	1	1	1	1	1	1	1	1	1	1	1	1	1	5	1	5	5	1	1	5	1	1	5	1	1	5	5	1	1	1	1	5	1	1	1	5	1	5	1	1	1	2	2	4	2
2	13	17	1	2	2	4	2	2	3	2	2	2	3	3	4	4	2	2	4	3	2	2	4	2	2	4	1	3	2	3	3	3	3	2	3	4	4	2	3	2	2	3	3	2	4	2	3	2	3
1	16	17	1	4	2	4	2	2	4	2	2	2	4	2	4	4	2	2	2	2	2	2	4	2	2	4	1	4	2	2	2	4	4	3	3	3	3	2	3	2	2	2	3	2	4	2	4	2	4
2	16	17	1	4	3	5	2	3	4	1	2	3	3	2	4	3	3	2	3	4	2	2	3	2	2	4	2	2	2	3	2	4	3	3	3	4	4	2	4	2	2	3	3	2	5	3	4	3	4
1	18	17	1	3	1	3	3	1	3	1	2	1	2	1	3	5	1	3	4	1	1	1	5	1	1	4	1	3	2	1	2	4	3	2	3	5	4	1	3	1	1	2	3	1	5	2	4	3	4
2	17	17	1	4	2	3	2	2	4	1	1	2	4	3	1	4	2	2	4	2	2	2	4	2	2	4	2	4	3	2	2	3	3	2	4	4	3	1	4	2	2	2	4	2	4	2	4	2	4
2	14	18	1	3	2	3	2	2	3	2	2	2	3	2	3	3	2	3	3	2	3	1	4	3	1	4	3	4	3	1	1	3	3	2	4	4	3	3	3	2	2	2	3	2	4	1	4	3	4
2	14	18	1	3	2	4	2	3	3	2	2	2	3	2	3	3	2	3	3	2	3	2	2	3	2	3	2	3	2	2	2	3	3	2	3	4	3	3	3	2	2	3	3	2	3	2	3	2	3
1	13	18	1	5	3	5	3	3	4	3	2	3	4	3	5	5	1	1	5	1	1	1	5	1	1	5	1	3	5	3	3	3	3	3	3	3	5	2	3	3	3	3	3	3	3	1	5	4	5
2	14	18	1	3	2	3	1	4	3	2	3	3	3	2	1	3	2	2	3	3	2	1	3	1	2	3	2	3	2	3	3	4	3	3	2	4	4	2	3	3	3	3	3	1	4	2	4	2	3
2	14	18	1	4	3	3	2	3	4	2	3	3	4	2	4	3	2	2	3	3	3	2	3	2	2	3	2	3	2	3	4	3	3	3	3	4	3	3	3	2	3	4	3	2	4	3	4	2	4
2	16	18	1	2	1	2	2	1	1	1	1	1	1	1	1	3	2	5	2	1	3	1	1	5	1	1	5	3	1	5	1	3	1	1	1	1	1	1	1	1	1	1	1	1	1	3	1	3	1
2	16	18	1	2	2	3	2	2	2	2	2	2	2	2	2	1	1	5	2	1	5	2	1	5	2	1	5	2	1	3	3	4	2	1	2	3	5	2	2	4	2	5	2	2	3	2	2	4	3
2	13	18	1	3	3	4	4	4	4	3	3	3	4	4	4	3	3	3	3	2	3	2	3	3	2	2	3	3	4	4	4	3	3	4	4	3	2	4	4	4	3	3	3	3	2	3	4	3	4
1	16	19	1	4	3	4	1	2	4	1	1	2	3	2	4	3	2	1	3	1	2	1	3	2	1	3	2	3	2	4	3	3	2	2	3	4	1	3	3	2	1	2	4	4	2	1	5	1	4
2	17	20	1	5	2	2	3	3	4	2	2	2	4	4	3	5	3	2	5	4	1	3	5	2	3	5	1	3	2	2	3	4	5	1	4	3	4	3	4	2	2	3	3	2	3	1	4	1	4
1	15	20	1	3	3	3	2	3	3	3	3	3	3	3	4	3	2	3	2	5	3	2	3	1	1	3	2	2	3	3	3	3	3	3	3	3	3	3	3	3	3	4	3	2	3	2	4	4	4
1	13	20	1	3	1	3	1	4	3	1	3	2	3	3	1	4	2	2	2	2	2	2	4	2	2	4	2	3	2	4	3	2	1	4	3	2	3	3	3	4	2	4	2	2	2	3	4	2	4
2	13	20	1	3	2	2	2	2	2	2	2	2	2	2	2	4	2	3	3	3	3	2	3	3	3	2	2	3	2	4	2	3	2	2	3	3	2	2	2	2	3	3	3	3	3	2	2	2	2
2	13	20	1	5	2	4	2	2	3	2	1	1	5	2	3	5	2	3	4	4	2	1	5	1	1	4	1	4	2	4	2	4	3	1	3	5	3	1	4	2	2	3	3	1	5	2	4	2	4
1	15	20	1	3	2	2	3	2	4	5	2	2	3	2	4	3	2	1	3	2	2	1	3	2	1	3	1	3	1	1	1	4	3	1	3	5	3	1	4	1	3	4	4	1	2	2	3	1	1
1	14	20	1	4	2	4	2	3	3	3	1	2	3	2	3	4	2	2	3	2	1	1	4	3	2	2	3	3	1	2	2	5	3	2	4	5	3	1	3	4	2	3	4	2	4	3	4	2	3
1	12	20	1	3	2	3	2	4	4	2	2	2	3	3	2	4	2	1	2	3	2	2	4	2	2	4	2	3	2	3	3	4	3	2	3	4	3	2	4	3	2	3	3	2	4	2	4	2	4
1	16	21	1	3	2	3	1	4	3	1	1	3	4	2	2	5	1	4	2	1	3	1	3	3	1	4	3	3	3	2	4	5	4	3	4	1	3	4	3	3	4	3	1	1	5	3	4	3	3
1	13	21	1	3	1	3	2	4	4	4	1	4	4	2	3	3	2	3	2	1	4	1	3	3	1	1	3	4	1	2	3	4	3	3	4	4	3	1	3	2	2	2	4	1	5	2	4	5	4
2	17	22	1	2	3	4	1	1	4	1	1	1	3	1	4	3	1	2	1	1	1	1	1	3	1	1	2	5	1	1	1	4	4	1	5	5	3	1	5	1	1	1	4	1	4	1	5	1	5
2	14	22	1	2	2	3	4	4	4	4	5	4	3	4	4	4	3	2	4	4	2	2	4	2	4	4	3	4	2	2	4	3	4	4	2	3	4	3	2	3	4	3	2	2	4	3	4	2	4
1	14	22	1	3	1	4	3	1	4	3	1	1	3	4	2	4	2	3	3	3	2	2	4	2	4	2	3	3	1	3	1	4	3	2	4	4	3	1	4	2	1	3	4	1	4	2	4	2	4
2	14	22	1	4	2	4	2	3	4	2	2	2	4	2	4	4	4	3	4	4	3	3	4	2	2	4	3	4	2	2	3	4	4	2	4	4	4	3	4	2	2	2	4	1	4	1	4	2	4
2	17	22	1	4	3	4	3	3	4	2	3	3	4	3	4	4	3	2	4	3	2	2	4	2	3	4	2	4	2	2	2	4	4	2	3	5	5	2	3	1	3	2	3	1	4	1	4	1	5
2	13	22	1	3	4	4	2	4	4	2	1	3	3	2	3	5	1	1	5	1	1	1	5	1	1	5	1	3	1	3	2	5	3	3	3	5	3	1	3	2	3	3	4	1	5	3	4	2	4
2	18	22	1	4	3	4	2	4	3	3	1	4	3	4	5	5	4	2	4	1	2	1	5	1	1	4	2	5	1	1	1	5	5	2	4	5	5	3	4	2	3	2	4	1	5	2	4	1	3
2	15	22	1	3	2	4	3	3	5	2	4	3	4	5	4	2	3	5	2	3	4	3	2	4	2	3	4	3	2	4	5	4	3	5	2	5	3	2	2	2	5	4	2	1	5	1	3	2	4
1	15	22	1	4	4	4	4	4	4	4	3	3	4	4	4	5	2	1	4	1	1	1	5	2	1	5	1	5	1	1	3	5	4	3	4	5	5	3	3	3	3	1	4	1	5	1	5	1	5
2	14	22	1	3	5	4	2	5	4	4	5	5	4	4	3	2	2	5	2	5	5	5	1	5	5	1	5	3	5	5	5	1	2	5	1	1	1	3	1	5	5	5	1	4	4	2	4	4	2
2	15	22	1	3	2	2	5	1	3	5	1	1	2	5	2	4	2	1	4	2	2	2	5	2	1	5	1	5	4	1	2	4	4	1	5	5	4	1	5	1	1	1	5	1	5	5	1	1	1
2	16	22	1	4	4	3	1	3	3	2	3	3	3	3	3	3	2	3	3	3	3	2	3	3	2	3	3	2	4	4	4	3	2	3	3	3	3	3	3	3	4	4	3	3	3	3	2	2	5
1	14	22	1	4	1	5	2	2	5	2	2	1	5	3	4	4	3	1	3	2	1	1	5	1	1	4	1	4	1	2	2	4	4	2	4	4	5	2	4	2	1	2	4	1	4	1	5	2	4
2	14	22	1	3	4	4	1	3	4	1	3	3	3	2	4	2	1	2	3	1	2	1	2	2	1	3	3	3	1	3	3	5	3	3	3	5	3	3	3	2	2	3	2	1	5	1	5	2	5
2	13	22	1	3	5	5	2	3	3	2	5	5	4	3	3	3	3	5	2	4	4	3	2	5	4	2	3	3	1	3	4	4	3	4	2	5	4	2	2	3	4	4	3	1	5	1	4	2	4
2	13	22	1	3	3	4	3	5	3	2	4	4	4	3	3	3	2	4	2	2	3	2	3	3	1	2	4	3	2	3	4	4	3	4	3	4	3	1	3	3	2	2	2	2	4	2	4	3	3
2	15	22	1	4	3	4	2	2	3	2	2	2	4	2	3	4	2	2	3	2	2	1	4	2	1	3	2	3	2	2	2	4	3	3	3	4	4	2	4	2	2	2	3	2	4	2	4	2	4
1	13	22	1	2	4	4	2	5	3	2	4	4	2	2	4	3	2	3	2	4	3	4	3	2	4	2	3	2	2	5	4	4	3	4	2	4	2	2	2	4	4	4	2	1	4	1	4	1	4
1	15	22	1	3	2	4	3	2	4	4	2	2	4	4	3	5	3	3	5	2	1	1	5	3	2	4	2	4	2	2	2	3	4	3	4	4	4	2	4	3	2	3	4	2	4	2	4	2	4
1	17	22	1	5	2	3	5	3	5	5	2	2	4	5	3	5	5	1	4	2	1	1	5	3	1	3	2	2	2	2	2	4	4	2	5	4	2	4	5	2	2	2	5	2	4	3	5	3	4
2	14	22	1	1	5	5	2	5	3	2	5	5	1	1	1	1	1	5	1	2	3	1	1	3	1	1	5	1	1	5	4	3	1	4	2	4	2	1	3	1	4	5	1	1	4	1	4	2	4
2	13	22	1	3	1	4	2	4	3	2	3	3	3	3	3	2	2	5	1	4	5	2	1	5	5	1	5	1	3	5	5	2	1	4	2	3	1	4	1	5	3	5	2	1	3	1	3	2	4
2	17	22	1	2	5	5	3	5	5	3	4	4	3	2	3	4	4	3	2	1	3	4	3	3	1	3	4	5	4	2	4	2	4	4	2	2	4	4	2	2	4	2	1	3	3	1	5	1	5
2	15	22	1	4	4	5	2	5	5	2	5	4	4	2	5	2	2	4	2	2	4	2	2	4	2	2	3	4	2	4	5	2	3	5	1	2	4	2	1	5	5	4	1	2	2	1	5	2	4
2	17	22	1	4	3	5	2	4	4	2	2	4	5	4	4	4	2	2	3	4	1	2	4	1	2	4	3	3	2	3	3	4	4	3	3	3	3	2	3	3	2	3	2	2	5	1	5	2	4
2	13	22	1	1	4	4	1	3	3	1	1	2	2	1	1	1	1	3	2	4	3	5	1	3	5	2	3	3	1	5	5	2	1	3	2	3	4	2	1	4	1	4	2	1	5	1	5	1	4
2	13	22	1	5	3	3	2	3	5	4	4	3	5	3	5	4	4	2	4	2	2	2	3	1	2	4	1	3	2	3	3	4	4	2	3	3	3	1	3	2	3	2	3	2	3	1	4	2	4
2	15	22	1	2	2	3	1	2	3	1	1	2	2	3	2	4	1	2	4	3	2	2	4	2	2	3	1	4	1	1	1	4	4	1	4	4	4	1	3	1	1	1	3	1	4	5	5	1	5
1	13	22	1	3	2	4	2	4	4	2	3	3	3	4	3	4	2	3	3	2	3	2	3	3	2	2	2	2	3	3	4	4	3	4	2	4	3	2	2	3	4	4	2	1	5	2	4	2	4
1	16	22	1	2	2	5	3	3	5	3	3	3	2	4	4	5	4	2	3	3	2	3	3	2	3	3	2	2	3	4	4	4	3	4	2	4	2	3	3	4	3	4	2	2	5	2	3	2	2
2	14	22	1	4	4	5	2	4	5	1	3	3	3	4	4	5	5	3	2	3	1	5	3	2	3	3	2	3	1	2	3	3	3	4	4	4	4	1	2	2	3	2	3	1	4	2	5	1	4
1	14	22	1	4	2	4	2	2	4	2	1	1	3	3	2	3	2	3	3	2	3	2	3	3	2	3	2	4	2	3	2	4	4	2	4	4	4	4	3	2	3	3	4	3	4	2	4	5	5
1	13	22	1	1	4	3	1	4	2	1	2	3	2	2	4	3	2	5	2	3	4	3	2	4	3	1	4	2	4	5	4	3	1	3	2	2	5	4	2	2	3	4	1	3	4	2	5	2	3
2	13	23	1	3	3	5	3	2	4	2	1	1	4	3	4	4	1	1	5	1	1	1	4	1	1	5	1	5	1	2	3	5	4	2	4	5	4	3	4	2	1	2	3	1	5	2	5	1	4
1	15	23	1	2	3	3	2	1	2	1	1	2	3	4	4	4	1	1	4	3	1	2	4	1	1	5	1	2	1	1	3	4	3	1	3	4	3	2	3	1	1	5	3	1	5	1	4	1	4
2	15	23	1	4	3	4	1	2	4	1	2	3	4	2	4	3	2	1	3	3	1	3	4	2	2	4	2	3	2	3	2	4	3	2	4	4	4	1	4	2	2	3	4	2	4	2	4	2	3
2	17	23	1	3	2	4	2	3	4	2	2	3	4	3	4	5	3	2	4	3	1	1	5	2	1	3	1	4	1	1	3	5	4	2	3	5	4	1	3	1	1	1	3	1	4	1	4	2	4
1	13	23	1	4	3	5	1	4	5	2	3	3	4	2	4	5	2	1	4	1	1	1	3	1	1	4	1	4	1	1	3	4	3	3	3	5	4	2	3	3	2	2	3	1	5	1	5	5	5
2	15	24	1	4	2	4	3	3	3	3	2	2	4	2	3	4	2	1	5	2	4	4	4	2	3	1	1	4	2	5	2	3	4	1	3	2	4	3	2	4	3	2	4	3	3	5	3	2	4
1	13	24	1	3	3	5	2	3	3	2	2	3	2	2	1	4	3	1	4	2	2	2	3	2	1	3	1	2	1	3	2	5	3	2	4	5	3	2	4	3	2	4	4	1	4	2	4	3	4
2	17	24	1	4	1	3	1	1	3	4	1	1	1	1	1	1	4	4	1	2	4	5	2	4	5	3	1	1	5	4	3	3	2	2	4	4	2	5	4	4	5	2	1	3	4	1	5	1	4
2	14	24	1	4	2	4	2	3	4	2	2	2	4	4	4	3	2	2	3	3	2	2	3	2	3	3	2	3	2	2	2	4	3	4	4	4	3	2	4	2	2	3	4	2	4	3	4	2	3
2	15	24	1	4	2	1	1	1	2	1	1	1	3	3	1	4	2	1	5	1	1	1	5	1	1	5	1	3	1	1	1	4	5	1	4	4	4	1	4	1	1	1	4	1	5	2	4	4	3
1	15	24	1	4	2	2	2	2	4	2	2	2	3	2	2	3	2	3	3	1	3	1	3	3	1	3	3	4	1	2	1	4	3	1	4	4	3	1	4	2	1	2	4	1	4	1	5	1	5
2	16	24	1	1	1	1	1	1	1	1	1	1	1	1	1	3	1	4	3	1	3	1	3	3	1	1	3	4	1	3	4	5	3	1	1	5	4	1	1	1	1	5	1	1	5	2	4	2	4
1	13	24	1	5	3	1	3	3	5	1	1	3	5	1	1	5	4	1	4	1	1	1	4	1	1	4	1	3	1	1	3	1	3	1	4	2	3	2	3	1	1	1	3	1	3	3	4	3	4
1	16	24	1	5	4	5	3	4	4	4	4	3	4	4	4	4	4	1	5	2	1	1	5	1	2	4	1	4	5	2	4	1	4	4	2	2	4	4	3	2	4	2	3	4	3	2	4	2	4
1	13	24	1	3	3	4	1	3	3	1	2	3	2	2	3	1	2	2	2	4	2	3	3	2	4	2	2	4	1	3	2	5	1	3	3	5	3	1	3	4	3	3	3	1	5	1	3	1	5
2	13	24	1	3	3	4	3	2	4	2	2	3	4	3	2	3	2	3	3	2	2	1	4	2	2	3	2	4	1	3	2	5	3	2	3	5	4	1	3	2	2	2	3	1	5	2	4	3	4
1	14	24	1	3	2	5	2	3	4	2	3	2	4	3	5	4	3	2	2	4	2	1	5	3	2	3	3	3	4	3	2	5	3	2	3	5	2	1	3	4	2	3	3	1	5	2	4	1	5
2	16	24	1	3	3	4	2	3	2	2	3	2	2	2	3	2	2	2	3	2	2	1	3	2	2	3	2	2	2	2	2	3	2	3	3	2	3	2	3	2	3	2	3	2	3	1	4	2	4
1	13	24	1	5	2	3	1	2	3	3	1	2	3	1	4	3	3	1	4	2	1	1	4	4	2	4	2	3	1	2	2	4	3	2	4	4	3	2	4	2	2	3	3	4	4	2	3	3	4
2	14	24	1	4	2	3	1	1	3	1	2	1	4	2	1	4	2	2	4	1	1	1	4	1	2	3	1	3	1	3	2	3	3	3	4	4	3	1	4	4	2	2	3	1	4	1	4	3	4
2	14	24	1	2	2	5	5	2	2	5	3	4	4	4	5	1	2	5	2	5	5	2	2	5	2	2	4	2	3	4	2	3	2	2	3	3	3	2	3	4	2	3	4	3	4	3	3	4	2
2	18	24	1	3	3	2	2	3	2	2	1	2	2	2	2	3	2	3	2	2	3	2	3	3	2	3	3	3	1	3	2	3	2	1	4	4	4	1	4	2	3	3	3	1	4	1	4	1	4
2	13	24	1	3	3	1	1	3	3	1	1	1	3	1	1	2	2	3	3	1	3	5	2	4	3	3	3	3	1	4	4	4	1	3	2	4	3	1	3	4	3	3	2	1	5	1	3	3	3
2	14	24	1	3	2	2	1	3	3	1	2	2	3	2	2	4	1	2	4	3	3	2	4	3	2	4	1	3	2	1	3	4	3	2	3	4	3	1	3	1	2	2	2	1	5	3	4	3	4
1	14	2	1	3	3	3	3	3	3	3	3	3	3	3	3	3	3	3	3	3	3	3	3	3	3	3	3	3	3	3	3	3	3	3	3	3	3	3	3	3	3	3	3	3	3	3	3	3	3
2	16	3	1	2	4	2	2	1	3	2	1	1	3	2	3	2	2	5	2	3	2	1	3	5	1	1	5	3	1	4	3	3	3	4	2	3	3	3	2	3	3	3	2	2	3	2	4	2	3
2	16	3	1	3	2	4	2	2	3	2	2	2	3	2	3	4	2	2	3	2	2	2	4	2	2	3	3	3	3	3	3	3	4	3	2	3	4	3	2	3	4	3	2	3	4	2	3	4	3
2	15	4	1	3	2	4	1	4	4	1	1	2	4	3	4	3	1	2	2	1	2	1	3	1	1	4	3	2	1	4	1	4	2	1	3	4	2	3	3	1	2	4	3	1	5	2	3	3	4
2	14	5	1	3	2	4	1	2	4	1	1	1	4	1	4	4	4	3	3	3	1	1	5	1	1	5	1	5	1	1	1	5	4	1	5	5	5	1	5	2	1	5	5	1	5	3	3	3	3
2	18	5	1	4	2	4	2	1	4	2	1	1	4	4	4	4	5	1	4	1	1	1	4	1	2	4	1	4	1	1	2	4	4	1	4	4	2	1	4	1	1	4	5	3	4	1	4	1	5
2	15	5	1	3	4	5	1	5	3	1	3	4	4	2	3	3	2	3	2	4	2	3	3	2	3	2	3	4	1	3	4	3	2	5	3	3	2	3	2	3	5	4	3	1	5	2	3	3	3
1	15	5	1	3	2	5	2	2	3	2	2	2	4	2	3	3	4	2	3	2	2	3	4	3	3	3	3	3	3	2	2	2	3	2	4	3	3	2	4	2	2	2	4	2	3	1	3	2	4
2	15	5	1	1	1	4	1	1	1	1	3	2	2	1	2	1	1	5	1	4	5	2	2	5	2	2	5	1	2	5	4	3	1	2	1	3	1	2	4	2	2	5	1	1	4	3	4	2	4
2	16	5	1	3	3	4	2	2	4	2	2	3	4	2	3	4	2	2	3	2	2	2	4	2	2	3	2	2	2	3	2	4	3	3	3	3	2	2	3	2	2	3	4	3	4	3	4	2	4
1	15	5	1	4	1	3	1	1	5	1	1	1	4	2	3	4	2	2	4	3	2	2	5	2	2	2	2	3	2	4	2	4	3	2	4	4	2	3	4	3	2	2	4	2	4	2	4	2	4
2	14	5	1	3	3	3	2	3	2	2	2	2	2	3	2	4	2	3	3	2	2	2	3	4	2	2	2	3	3	3	3	3	3	3	3	3	3	3	3	3	3	3	3	3	3	3	3	3	3
1	15	5	1	1	2	4	2	4	3	1	2	2	2	2	3	2	2	5	1	3	5	2	2	5	2	2	5	2	2	3	3	4	2	3	2	4	2	2	3	2	3	4	3	1	4	4	3	2	2
2	14	6	1	3	1	2	3	2	4	3	1	2	3	3	5	3	2	1	4	2	2	1	3	2	2	4	2	3	1	2	2	5	2	2	3	4	3	2	3	2	3	4	3	2	5	2	4	3	3
1	14	6	1	3	2	3	2	2	3	2	2	2	3	2	2	3	3	2	3	2	2	2	4	2	2	4	3	5	1	2	1	3	3	1	5	5	3	2	4	1	1	2	4	2	5	3	5	1	5
1	14	6	1	3	3	2	1	1	4	3	1	2	3	4	4	3	2	1	4	4	4	5	4	3	2	3	4	4	2	2	3	4	3	1	4	4	3	2	4	2	3	3	3	3	3	3	3	3	3
1	13	6	1	2	1	2	1	2	3	2	1	2	1	1	2	3	2	4	3	2	3	1	3	4	2	3	3	5	1	3	2	4	2	1	4	4	2	2	4	1	2	3	5	1	4	4	1	1	1
2	14	6	1	4	2	2	1	2	4	2	1	2	4	2	3	4	2	1	4	2	1	1	4	1	2	3	1	4	1	1	2	1	2	2	5	4	3	2	4	1	2	2	4	2	4	2	4	1	4
2	16	6	1	3	2	3	2	1	3	2	1	1	3	3	3	4	3	2	4	2	2	2	5	2	3	3	3	5	2	3	2	1	2	3	2	5	3	2	4	2	2	4	4	4	3	3	4	5	5
1	14	7	1	3	2	4	2	4	3	2	3	2	2	2	2	2	3	4	3	2	3	2	2	4	3	2	3	3	1	5	3	4	2	4	1	5	2	1	2	4	1	4	3	1	5	2	4	2	4
1	16	7	1	2	2	5	2	3	2	2	2	2	3	3	4	3	2	2	2	2	2	2	3	2	2	4	2	2	1	2	2	3	2	3	3	3	3	2	3	2	3	2	2	2	5	1	4	3	3
2	17	7	1	3	2	4	3	2	4	2	2	2	4	4	2	3	3	2	4	4	2	2	4	2	4	4	2	4	2	2	2	4	4	2	4	4	4	2	4	2	2	2	4	2	4	2	4	2	4
2	16	7	1	5	1	4	3	3	3	3	1	1	3	3	3	4	4	4	4	4	4	3	3	1	2	3	1	3	3	4	3	4	3	3	2	2	3	3	3	3	4	4	3	3	4	5	4	4	4
2	13	7	1	4	2	4	3	4	4	4	4	5	2	4	5	2	3	5	4	5	5	4	4	3	4	4	5	3	4	3	4	5	5	5	2	3	3	1	2	4	4	3	1	2	3	2	5	1	5
2	14	8	1	3	3	3	3	4	3	2	3	3	3	3	3	2	2	3	3	3	3	3	2	2	4	3	3	3	2	3	3	3	2	3	3	4	3	4	2	3	2	4	3	2	4	2	4	2	4
1	13	8	1	2	5	5	3	5	4	2	5	3	2	4	3	1	1	5	1	5	1	3	1	5	4	1	1	1	4	1	4	1	1	4	1	2	1	4	2	4	3	5	2	2	5	2	2	5	2
2	16	8	1	2	4	5	2	5	4	1	5	5	3	5	5	1	5	5	1	5	5	4	1	5	4	1	5	2	3	5	5	2	1	5	1	4	2	4	1	5	5	5	1	4	1	2	5	4	4
1	17	8	1	4	3	3	1	3	4	1	1	3	4	1	3	3	1	2	4	1	2	1	4	1	1	4	1	3	2	3	3	5	3	3	3	5	3	2	3	1	2	1	3	2	4	2	4	1	4
2	16	9	1	4	2	4	2	3	4	3	2	2	2	3	3	4	3	3	3	4	2	3	3	3	3	4	3	4	2	2	2	5	4	2	3	5	3	2	2	2	2	2	3	3	4	2	4	2	4
1	15	9	1	4	3	4	2	4	4	2	3	3	3	3	4	3	3	4	3	2	3	4	3	3	3	2	3	3	4	4	3	3	2	5	3	3	3	3	2	4	5	4	2	4	3	3	4	4	5
2	14	10	1	4	2	3	3	3	3	3	1	1	4	3	4	3	1	1	4	1	1	1	2	1	1	3	1	2	2	3	2	3	3	1	5	4	3	3	4	1	1	3	4	1	4	2	3	1	1
2	15	10	1	3	1	4	5	3	5	3	2	1	4	5	4	3	4	2	3	4	2	1	5	3	2	5	1	5	1	3	2	5	2	3	5	5	2	1	5	3	3	3	4	1	3	3	2	1	3
1	13	10	1	3	2	4	3	3	4	2	1	2	3	3	4	4	2	1	4	1	1	1	4	1	1	4	2	3	1	2	1	5	3	2	4	4	4	1	4	1	1	3	4	1	5	1	5	1	5
1	15	10	1	4	2	4	3	2	4	3	2	1	4	3	3	4	3	1	3	2	2	1	4	2	2	3	2	4	2	3	2	4	3	2	4	4	4	1	4	1	2	4	4	1	4	1	3	3	4
2	15	10	1	3	2	4	3	2	5	3	1	3	4	4	3	5	3	1	4	2	2	2	4	2	3	3	2	3	2	2	2	3	3	2	4	3	4	2	4	2	2	2	4	2	4	2	4	2	4
2	15	11	1	1	4	5	2	2	1	1	5	2	1	1	3	1	1	5	2	3	5	5	1	1	1	1	5	1	4	5	4	3	1	5	2	4	1	3	2	1	5	5	2	1	5	2	5	3	4
2	16	11	1	4	3	4	2	4	5	2	1	3	4	4	4	5	4	1	5	2	1	2	5	1	1	5	1	3	1	3	2	5	3	2	4	5	4	1	2	1	1	3	4	1	5	1	4	3	5
1	13	11	1	2	2	4	3	1	1	3	5	4	1	3	5	2	2	5	1	2	5	1	1	5	1	1	5	3	3	5	5	3	1	4	1	2	2	3	2	3	2	1	1	2	3	2	5	2	4
2	14	11	1	3	4	4	2	4	3	2	3	3	3	3	3	3	3	5	2	2	5	2	3	5	3	2	4	3	2	3	3	3	2	3	3	2	2	3	3	3	2	3	3	2	4	4	2	4	3
2	14	11	1	4	2	4	3	1	4	1	2	1	4	3	4	4	1	3	3	2	1	3	4	1	2	3	3	3	2	3	2	3	2	2	3	3	4	4	3	2	3	3	4	3	4	2	4	4	4
2	16	11	1	3	4	5	2	3	2	2	3	3	3	3	3	2	2	5	1	2	5	3	2	4	3	1	5	1	3	4	4	3	2	3	3	4	2	3	2	3	3	4	3	2	5	3	3	2	2
2	15	11	1	4	4	4	3	4	4	4	3	4	4	3	4	4	3	3	4	3	3	2	3	3	2	3	3	4	1	2	4	3	3	3	2	3	4	1	2	3	2	2	3	2	4	2	4	2	4
1	14	11	1	5	2	2	5	1	5	5	1	1	5	5	5	5	5	1	1	1	1	1	5	1	1	3	1	3	1	2	1	5	3	1	5	3	3	5	5	1	1	4	5	1	5	2	5	2	5
1	13	13	1	3	3	5	2	3	3	3	3	3	4	2	5	3	5	1	5	1	2	3	3	1	2	3	3	4	5	3	3	5	3	3	3	3	3	5	3	3	3	3	3	4	5	1	4	2	5
1	15	13	1	4	5	4	3	5	3	2	4	4	5	3	3	3	3	3	2	2	2	3	2	2	2	3	1	3	2	4	4	5	2	3	3	4	3	1	3	1	3	4	3	1	4	1	4	1	4
1	16	13	1	3	3	4	2	4	3	2	4	3	4	3	3	2	2	4	3	3	3	4	5	5	2	2	3	2	1	1	3	5	3	3	3	3	3	3	3	3	3	3	3	3	4	3	4	4	4
1	14	13	1	3	2	4	2	2	3	2	2	2	4	2	4	3	3	3	4	3	3	2	3	3	2	3	2	3	1	2	2	4	3	2	3	4	4	1	3	3	3	2	3	3	3	3	2	1	1
1	14	13	1	3	3	5	2	3	5	3	3	3	3	1	5	4	2	2	2	3	3	2	3	3	2	3	3	3	3	2	3	3	3	2	2	3	4	3	3	2	4	4	3	3	4	3	4	3	4
1	14	13	1	4	4	4	2	1	3	4	4	4	4	4	4	3	2	2	4	1	1	1	4	2	4	4	4	3	2	2	2	3	4	2	4	3	4	3	4	2	2	2	4	3	3	2	4	3	4
2	17	13	1	5	4	5	4	5	5	4	5	5	5	5	1	4	3	1	4	3	1	3	4	1	4	4	1	4	1	2	1	5	4	5	3	3	4	4	3	3	3	2	2	1	5	1	5	1	5
2	14	13	1	3	2	3	1	1	3	2	3	1	3	3	2	1	1	5	2	4	1	5	2	3	3	4	3	3	3	3	5	3	3	5	2	3	4	3	4	5	1	2	4	2	4	3	3	3	3
2	16	13	1	3	3	1	2	3	4	2	2	3	4	4	1	4	2	1	3	3	2	1	4	2	2	3	1	4	1	1	1	4	4	1	3	4	4	1	3	1	1	1	3	1	5	1	5	2	4
2	16	14	1	4	3	5	3	2	5	3	1	3	4	3	2	4	1	1	4	1	1	1	4	2	1	4	2	2	1	1	2	4	3	1	4	4	4	2	4	1	1	3	4	1	3	2	4	2	4
2	17	14	1	4	2	4	1	3	5	1	1	2	5	3	4	5	3	1	5	2	1	1	5	1	1	5	1	4	1	3	3	4	4	2	3	5	4	1	4	2	3	3	4	1	5	2	4	3	3
2	15	14	1	4	1	2	1	1	4	1	1	1	3	4	2	5	2	1	3	2	1	1	5	1	1	4	1	4	1	1	1	4	5	1	4	4	5	1	4	1	1	1	4	1	4	2	2	1	4
1	14	14	1	4	2	4	3	4	4	3	3	3	3	4	3	3	2	3	2	2	3	1	2	3	1	1	4	3	3	4	3	4	3	3	3	4	3	4	3	4	3	4	3	2	4	4	2	5	2
1	14	14	1	3	3	3	2	3	3	2	3	3	3	3	3	3	2	4	2	3	4	3	2	3	3	2	3	3	2	4	3	3	2	3	2	3	3	3	2	2	2	3	2	2	3	2	4	2	3
2	14	14	1	4	1	5	3	1	5	3	1	1	3	3	1	5	2	1	4	1	1	1	5	1	1	4	1	4	1	1	1	4	4	1	4	4	4	1	4	1	1	1	4	1	4	1	4	2	4
2	13	14	1	3	3	3	2	3	4	2	3	3	4	4	3	4	2	2	4	2	2	2	4	2	2	4	1	3	2	2	2	3	4	3	4	3	4	3	4	2	2	2	4	2	4	3	4	3	4
2	14	14	1	2	1	4	5	1	3	5	1	1	3	5	1	4	5	5	1	1	5	1	4	3	3	1	5	1	1	3	3	3	3	3	3	3	3	3	3	3	3	3	3	3	3	3	3	3	3
1	14	14	1	3	3	4	1	3	3	1	2	3	3	4	2	3	1	2	4	2	2	2	3	2	2	3	2	3	2	2	2	3	3	3	3	4	3	2	3	2	2	2	3	2	3	2	3	3	3
2	14	14	1	3	3	4	2	3	2	1	2	2	3	2	2	2	2	2	2	4	2	4	2	2	4	3	3	2	2	4	3	2	2	3	3	4	3	4	3	4	3	5	3	2	4	1	4	2	4
1	15	15	1	2	4	4	1	3	3	1	1	4	3	1	3	3	1	3	1	2	3	1	4	2	1	1	3	2	1	4	2	4	3	2	3	3	2	1	4	1	2	2	2	1	4	2	4	1	4
2	14	15	1	4	4	4	1	5	4	1	3	4	3	1	4	2	1	4	2	3	3	1	2	2	2	3	4	3	3	3	5	2	2	4	3	4	4	4	3	3	2	3	2	1	3	3	4	2	4
1	13	15	1	3	2	4	3	3	3	4	3	2	3	3	3	4	2	3	3	2	3	2	4	3	2	3	3	3	1	2	3	4	3	3	3	4	3	2	3	3	3	3	3	3	3	2	4	3	4
1	14	15	1	4	2	3	1	3	4	1	2	2	4	1	4	5	1	3	3	1	3	2	5	3	1	3	3	5	1	2	3	5	3	3	3	5	5	2	2	2	4	3	2	1	5	1	5	2	5
1	13	15	1	3	2	4	3	2	5	2	3	2	4	3	2	4	3	1	3	1	1	1	5	1	2	4	1	4	1	2	2	5	4	3	4	4	5	1	4	3	3	2	4	1	5	1	4	2	5
1	15	15	1	3	3	4	3	4	4	2	2	2	4	3	4	3	2	1	4	2	1	1	5	1	2	5	1	4	2	3	4	3	2	3	3	4	3	2	3	2	2	3	3	2	3	1	4	1	5
2	16	15	1	5	1	4	1	3	4	1	1	1	4	2	4	5	1	1	5	1	1	1	5	1	1	5	1	4	2	2	1	5	3	1	4	5	5	3	4	1	1	2	4	1	5	1	4	1	5
1	14	15	1	4	4	4	3	4	4	2	3	2	4	2	4	4	2	4	2	3	4	1	4	4	1	2	4	3	2	3	3	4	2	4	2	4	3	2	2	3	3	4	2	2	5	1	2	4	3
1	17	15	1	4	5	5	2	5	4	2	5	5	4	5	5	3	4	2	4	4	3	4	2	2	5	3	2	3	1	4	5	3	3	5	1	3	3	2	1	3	5	4	1	3	3	2	4	1	5
1	17	15	1	3	4	4	3	4	3	3	3	4	3	3	3	3	3	2	2	4	3	4	2	3	2	3	3	2	2	4	3	2	2	3	3	3	2	2	3	4	3	4	2	3	3	3	4	4	3
1	15	16	1	3	1	5	3	3	4	3	1	1	3	3	2	5	2	3	4	1	3	1	5	1	1	4	3	3	1	1	1	5	3	2	4	5	4	1	3	2	3	4	3	1	5	1	5	1	5
1	14	16	1	4	1	4	2	1	4	4	1	1	3	1	2	5	1	2	4	2	2	1	5	2	1	4	2	4	2	2	2	3	4	2	4	3	4	2	4	2	1	2	4	2	4	3	3	3	4
1	14	16	1	4	3	2	1	4	4	1	2	2	3	4	4	5	3	2	4	2	2	2	4	2	2	4	2	4	2	3	4	4	4	3	4	4	4	1	4	2	2	2	3	1	4	2	4	3	4
1	17	16	1	3	2	3	2	2	3	2	3	2	2	3	3	3	3	2	3	3	3	4	3	3	4	3	3	3	3	3	3	3	3	3	2	3	4	3	3	3	3	3	3	2	3	2	3	3	3
2	14	16	1	3	2	4	2	4	4	2	2	3	4	4	4	3	2	4	2	4	1	2	4	3	1	4	2	5	1	1	1	5	4	2	4	5	4	1	3	3	2	2	3	2	5	1	4	2	4
2	14	16	1	2	1	4	3	1	3	2	2	3	2	3	3	3	2	3	2	4	5	1	3	5	1	1	5	3	1	1	1	3	1	1	1	5	4	3	4	1	1	1	1	1	1	1	4	1	4
2	17	16	1	4	3	4	2	3	4	2	3	4	5	2	3	4	2	2	3	2	4	2	4	2	2	4	2	4	2	4	4	4	3	3	4	4	4	3	3	2	2	3	3	3	4	1	4	3	4
1	17	16	1	2	1	3	4	4	4	3	2	2	2	4	2	4	2	2	4	4	2	3	4	2	4	4	2	4	2	2	2	4	4	2	4	4	4	2	4	2	2	2	2	2	4	3	4	2	4
2	13	16	1	3	3	4	3	3	4	2	3	3	3	3	1	4	2	2	3	3	2	1	4	3	3	3	2	5	2	5	3	5	3	4	4	3	4	3	3	4	1	3	2	1	3	1	4	3	4
1	15	16	1	3	2	2	2	2	4	2	2	2	5	3	2	5	2	2	4	2	2	2	2	2	2	2	2	4	2	2	2	4	4	2	4	4	4	2	4	2	2	2	4	2	4	2	4	4	4
1	13	17	1	5	2	4	4	4	5	4	4	4	4	4	4	3	3	2	3	4	2	1	3	1	3	4	2	2	4	5	4	3	2	4	2	1	3	4	2	5	4	4	2	2	3	1	4	3	4
1	13	17	1	4	2	4	3	1	5	3	1	2	4	3	4	5	2	1	3	2	2	1	4	1	1	4	2	4	1	2	2	4	4	2	4	5	4	1	4	1	2	2	4	1	5	2	4	2	4
1	14	17	1	3	2	3	2	2	4	2	2	2	4	3	4	4	2	2	3	2	2	1	4	1	1	4	2	3	2	1	2	4	3	2	4	3	4	2	4	1	1	2	4	1	3	3	4	3	4
2	15	17	1	3	2	3	2	1	3	2	2	2	2	2	3	3	2	2	2	1	2	2	3	2	1	4	1	3	2	2	2	2	3	2	3	3	3	2	4	1	1	1	2	1	4	2	4	2	2
1	14	17	1	2	2	3	2	4	3	3	5	2	2	5	3	1	3	4	1	5	5	3	1	5	5	1	5	3	2	4	4	1	2	4	2	4	3	3	3	4	2	5	1	2	1	3	3	2	5
2	15	17	1	2	2	4	3	2	3	2	2	2	2	4	3	4	3	1	4	2	2	2	4	2	2	4	3	4	3	2	3	3	3	3	3	3	3	3	3	3	3	2	3	2	4	2	4	3	4
1	17	18	1	3	2	3	3	3	4	2	2	2	3	3	3	3	2	2	3	3	2	2	3	2	3	3	3	4	3	2	2	3	2	2	4	3	3	3	3	2	2	4	3	2	3	3	4	2	4
1	18	18	1	4	2	2	2	2	4	3	5	3	1	2	3	3	3	4	2	5	2	2	3	5	2	2	2	3	4	2	4	3	1	5	4	2	5	3	3	1	3	4	2	4	2	3	4	3	3
1	14	18	1	2	2	4	1	2	3	1	4	3	2	1	3	3	1	5	3	1	1	3	3	5	1	1	4	3	1	1	4	4	1	2	3	3	3	3	3	1	3	5	3	1	3	3	4	1	5
2	16	18	1	2	2	3	3	2	4	3	1	3	3	3	3	3	3	1	3	3	3	1	3	1	3	3	3	3	1	1	1	5	3	1	3	5	3	1	3	1	1	3	3	1	5	1	5	2	5
1	15	18	1	3	1	2	4	3	3	2	2	2	3	2	4	5	4	4	4	4	3	3	5	3	3	5	3	4	3	3	4	4	4	2	2	4	2	3	4	2	5	4	4	3	3	2	2	4	4
1	16	20	1	4	3	3	3	4	4	3	4	3	4	4	2	3	4	2	4	3	2	3	3	3	2	4	2	4	2	3	2	3	3	2	4	3	3	2	3	3	2	3	3	1	4	2	4	2	3
1	13	20	1	4	3	4	4	4	4	4	1	3	3	4	4	5	4	1	4	1	2	1	5	1	1	3	2	2	2	3	3	4	3	3	3	3	3	2	4	3	3	4	3	2	3	2	4	2	4
1	15	21	1	1	2	4	3	3	4	3	2	2	3	4	3	4	3	2	2	2	2	2	4	2	2	3	2	3	3	2	2	4	3	2	4	3	3	3	4	3	2	2	4	2	4	3	4	3	4
1	15	21	1	3	3	4	3	3	4	4	3	1	5	1	3	3	2	3	3	4	5	1	5	2	3	3	3	4	5	2	4	2	3	3	2	3	3	3	5	3	1	3	3	3	3	3	3	3	5
2	15	22	1	3	4	3	2	4	2	2	2	2	2	2	2	3	2	4	2	3	4	3	2	4	2	2	4	3	3	3	3	2	2	2	3	2	3	4	2	2	2	4	2	3	4	3	2	2	3
2	14	22	1	3	4	4	2	4	4	2	1	3	3	2	3	4	2	2	3	2	2	2	4	2	2	3	2	3	1	1	2	4	3	2	3	4	3	2	3	2	2	3	3	1	5	1	4	1	4
1	14	22	1	4	2	3	1	2	4	1	1	1	4	3	2	5	1	1	5	3	1	1	5	1	1	5	1	5	2	2	1	4	4	2	4	4	4	2	5	1	2	1	2	1	4	1	4	1	4
2	16	22	1	4	1	5	2	2	5	1	1	1	4	3	2	5	2	2	3	1	1	1	5	1	1	4	1	3	1	4	1	5	4	1	4	4	5	2	4	1	1	3	4	1	5	1	5	2	5
2	13	22	1	4	2	3	1	3	4	1	1	2	3	4	3	3	2	2	4	1	2	1	4	2	1	3	3	4	2	3	2	4	3	2	4	4	4	2	3	2	2	3	3	1	4	3	4	2	4
2	16	22	1	3	2	4	2	3	4	2	1	3	4	3	2	3	3	3	4	2	3	1	3	2	1	4	2	4	1	2	2	4	3	2	4	4	5	2	4	2	2	1	3	1	5	2	5	2	5
2	15	22	1	2	2	2	3	2	2	2	3	2	2	2	2	3	2	5	2	2	4	2	4	3	2	2	3	4	2	3	2	2	2	2	3	2	2	2	4	2	2	2	4	3	4	4	2	2	4
1	14	22	1	2	2	4	1	4	3	1	5	4	3	2	4	3	2	4	2	4	4	4	3	4	4	2	5	3	2	4	4	5	1	4	2	4	1	3	2	4	4	4	2	2	3	2	4	2	4
1	17	22	1	3	2	4	4	4	3	1	3	2	4	4	2	4	3	1	4	1	2	1	4	2	2	4	3	4	2	2	4	5	4	3	4	5	3	2	3	2	3	3	3	1	5	1	5	2	4
2	13	22	1	4	1	3	1	3	5	1	1	3	4	4	3	3	1	3	2	1	2	1	5	1	1	2	3	3	1	3	2	3	2	1	2	3	4	1	2	1	1	5	1	1	4	1	4	1	4
2	17	22	1	3	4	4	2	5	3	1	4	4	3	2	3	1	2	4	1	3	5	1	1	5	2	1	5	3	1	4	4	2	1	5	1	3	2	3	1	4	4	5	1	2	3	3	3	4	4
2	15	22	1	3	3	4	3	5	3	2	2	3	3	3	4	4	3	2	4	3	2	2	3	1	3	3	3	3	2	4	2	5	3	3	3	5	4	3	4	2	2	4	4	1	5	2	4	3	4
1	14	22	1	3	4	4	3	5	5	3	4	4	3	1	4	3	4	1	3	2	1	1	3	1	1	3	1	4	3	4	3	4	3	5	3	5	3	4	2	3	3	3	1	1	4	1	5	1	5
1	16	22	1	4	3	3	2	4	4	2	3	4	3	2	3	4	3	2	3	2	2	2	4	2	2	4	2	4	2	2	4	4	3	4	3	4	4	3	3	2	3	2	3	2	4	2	3	2	4
1	13	22	1	2	4	4	2	3	4	1	3	4	2	3	3	3	1	3	3	1	4	5	3	3	4	2	3	3	2	4	4	2	2	4	3	4	3	2	3	5	3	4	2	2	4	2	4	2	3
2	13	23	1	4	3	5	1	3	5	1	3	4	5	4	1	3	4	1	3	4	2	2	5	1	1	4	2	3	2	3	3	5	4	3	4	5	4	2	4	3	2	3	4	2	5	1	5	5	5
2	17	24	1	4	1	1	1	3	4	1	1	1	4	1	2	4	1	4	1	1	2	1	5	3	1	3	3	3	1	3	3	3	3	3	3	3	3	2	4	3	2	3	3	3	4	3	4	4	3
1	13	24	1	3	2	3	3	2	3	3	3	4	3	2	2	3	3	4	3	4	3	3	3	3	2	2	3	1	3	4	5	4	5	3	3	4	5	2	2	4	2	4	1	1	3	5	1	5	3
1	15	24	1	5	2	1	2	2	3	2	2	2	4	4	4	4	5	1	4	4	2	2	4	2	1	4	1	3	1	2	1	4	3	1	4	4	3	1	4	3	2	3	4	1	5	4	5	1	4
2	15	24	1	3	4	3	2	2	3	2	5	2	2	4	3	4	1	1	3	2	2	2	3	2	3	2	3	4	2	1	4	4	2	3	3	4	3	3	3	4	3	4	2	2	4	3	4	2	3
2	17	24	1	2	3	3	3	3	4	2	3	2	4	3	3	3	3	3	3	4	3	3	4	4	4	3	2	3	4	3	3	2	3	3	3	4	3	2	2	3	3	3	4	3	4	3	4	3	4
2	13	1	2	3	1	2	3	1	3	2	1	1	4	4	3	5	1	1	5	1	1	1	5	1	1	5	1	5	1	1	1	5	3	1	5	5	3	1	5	1	1	1	4	1	5	1	5	1	4
1	14	1	2	3	4	4	1	3	3	1	2	3	3	2	3	4	1	3	4	1	1	1	4	1	1	4	1	3	1	3	3	5	3	3	3	5	3	1	1	2	3	2	3	1	5	1	4	2	4
2	14	1	2	3	4	4	2	4	3	2	3	4	3	2	3	2	2	3	3	2	3	2	3	3	3	3	2	2	2	3	3	5	3	3	3	5	4	2	3	4	3	3	3	2	5	2	4	2	4
2	17	1	2	4	1	3	3	1	4	5	1	1	4	3	4	4	4	2	3	2	2	3	2	2	2	4	3	4	2	4	2	4	3	2	4	4	3	2	4	2	2	3	4	2	4	2	4	2	4
1	13	1	2	4	2	4	2	2	4	2	1	2	4	4	4	4	2	2	4	2	2	2	4	2	2	4	2	4	2	2	2	4	4	2	4	4	4	2	4	2	2	2	3	2	4	2	4	2	4
2	15	1	2	4	3	5	1	3	4	2	4	3	4	2	4	3	2	2	4	2	2	2	3	2	2	3	2	3	2	2	2	3	3	2	3	4	4	3	3	2	2	3	3	2	4	2	4	1	4
1	14	1	2	3	1	1	1	1	3	1	1	1	3	1	1	4	4	4	2	3	3	1	3	3	3	3	1	3	1	1	1	4	1	1	1	4	3	1	3	1	1	3	3	1	4	1	5	1	5
2	14	2	2	4	2	4	3	2	4	3	1	2	4	3	2	4	2	2	4	2	2	2	4	2	2	4	3	3	2	2	2	4	3	2	4	4	3	3	4	2	2	2	4	2	4	2	4	4	4
2	16	2	2	3	3	2	2	3	4	2	1	2	3	3	3	3	2	2	4	2	2	2	3	2	2	2	2	3	3	3	3	3	3	3	3	3	3	3	3	3	3	3	3	3	3	3	3	3	3
2	14	2	2	4	2	5	2	2	5	2	2	1	4	2	3	4	2	2	4	2	2	2	4	1	1	4	2	4	1	2	1	3	4	2	4	3	4	2	4	2	1	2	4	1	4	1	3	2	5
1	17	2	2	2	2	2	2	2	2	2	2	2	2	2	2	2	2	2	2	2	2	2	2	3	1	2	1	2	2	1	2	2	1	2	4	3	4	2	3	2	1	4	1	2	3	3	5	2	3
1	13	2	2	3	3	4	2	2	4	2	2	2	2	2	3	3	2	5	2	2	4	2	2	4	2	2	4	3	3	3	3	3	3	3	3	3	3	3	3	3	3	3	3	3	3	2	4	2	4
2	13	2	2	3	3	2	4	4	3	3	3	3	3	3	3	3	3	3	3	3	3	3	3	3	3	3	3	3	3	3	3	4	3	3	3	3	3	3	3	3	3	3	3	3	3	3	3	3	3
2	16	2	2	3	2	2	2	2	4	1	1	1	3	3	2	4	2	1	4	2	2	2	4	2	2	4	1	4	1	1	2	4	3	1	3	4	3	1	4	2	1	2	4	2	4	2	4	4	3
1	13	2	2	3	2	2	1	3	3	1	2	2	2	1	2	2	1	5	1	4	5	3	1	5	3	1	5	3	1	3	1	3	2	1	3	3	3	3	2	3	3	4	3	1	3	3	3	3	3
2	15	2	2	4	1	5	1	1	5	1	1	1	5	1	5	5	1	1	5	1	1	1	5	1	1	5	1	3	1	1	1	5	3	1	5	5	5	1	5	1	1	1	5	1	5	1	5	1	5
2	15	3	2	3	2	3	2	3	3	2	1	1	3	3	3	2	2	3	3	3	3	2	3	1	2	2	1	2	2	5	2	2	2	3	3	2	2	2	2	4	2	4	2	2	2	2	4	2	4
1	14	3	2	1	2	3	3	3	4	4	2	3	2	3	2	4	3	2	4	2	2	2	4	2	2	4	2	3	2	2	2	4	4	4	4	4	4	2	3	2	2	2	3	2	4	2	4	2	4
2	14	3	2	4	4	4	4	4	4	2	2	5	3	4	4	4	3	4	4	2	3	3	4	3	2	4	2	2	4	3	4	4	3	4	4	2	3	4	4	2	3	3	4	3	4	4	3	4	3
2	16	3	2	4	2	2	5	1	4	4	1	1	4	4	2	4	4	3	4	2	2	1	5	4	2	2	1	4	1	1	1	4	3	4	4	2	3	1	4	2	2	4	2	2	4	3	4	2	4
1	15	3	2	4	4	4	4	4	4	4	4	4	4	4	4	4	4	5	5	5	5	5	5	5	5	5	5	5	1	1	1	4	4	4	4	4	5	5	5	5	5	1	1	1	1	1	5	2	5
2	15	4	2	3	2	2	1	1	3	1	1	1	1	1	3	4	1	1	2	1	2	1	4	1	1	3	1	3	3	2	1	3	2	1	3	3	2	1	3	1	1	3	1	2	4	2	4	1	4
1	15	4	2	1	1	4	2	1	4	1	2	2	2	2	4	4	2	4	2	3	2	1	2	2	2	2	4	4	2	2	2	1	4	2	4	1	4	4	4	2	5	2	4	2	1	2	4	2	4
1	16	4	2	2	2	3	2	2	2	2	2	2	2	2	2	3	2	3	3	1	3	2	3	2	1	3	3	1	2	4	2	4	3	2	4	4	2	3	4	3	2	4	3	2	3	5	2	4	2
1	15	4	2	4	4	4	2	4	3	2	3	3	4	3	3	2	2	3	3	4	3	2	3	2	2	2	3	2	2	4	3	4	3	3	3	4	3	2	3	3	2	4	3	2	4	2	3	3	3
1	16	4	2	3	3	4	4	4	4	3	2	2	3	3	3	4	3	2	4	3	1	2	4	1	1	5	1	2	1	2	2	5	3	3	4	5	3	2	4	3	2	2	3	2	5	2	4	3	3
2	18	4	2	3	3	3	3	3	3	3	2	3	3	3	3	3	3	3	3	2	3	1	3	3	1	3	3	3	3	3	3	3	3	3	3	3	3	3	3	3	3	3	3	3	3	3	3	3	3
1	13	5	2	3	2	4	2	3	5	2	1	1	3	3	5	2	2	3	2	3	4	1	2	3	1	3	1	2	1	2	1	5	3	2	3	5	3	3	3	2	4	4	3	1	5	2	4	2	3
2	14	5	2	3	3	5	3	2	4	3	2	2	4	3	4	2	3	2	3	2	2	2	3	2	2	3	2	3	2	3	2	4	3	2	4	4	3	2	4	2	2	3	3	2	4	3	2	3	4
2	14	5	2	3	2	3	1	1	3	1	2	1	3	2	3	3	1	2	3	2	2	1	3	2	2	4	2	3	1	2	2	4	3	1	3	5	2	2	2	2	1	2	2	2	4	4	3	2	3
1	14	5	2	3	2	4	4	3	3	4	1	2	3	3	3	3	3	4	1	3	1	4	2	1	3	2	3	2	2	4	3	4	1	2	4	4	2	2	4	4	3	4	3	1	4	3	5	3	5
1	18	5	2	2	2	3	3	2	3	3	2	2	2	3	3	3	3	3	3	2	3	4	3	2	2	3	3	3	1	2	2	4	4	2	4	4	3	1	4	3	2	2	3	2	4	2	4	2	4
2	13	5	2	4	2	4	1	4	4	4	3	4	2	4	4	4	4	4	4	4	4	4	4	4	4	4	4	4	2	4	4	2	2	4	4	4	2	2	4	4	2	2	2	4	4	4	4	4	4
1	15	5	2	2	1	3	1	1	2	1	1	1	1	2	2	3	3	4	3	5	5	2	1	5	2	2	3	1	3	4	1	4	3	1	4	4	2	3	4	3	1	5	4	3	4	1	3	2	3
1	16	5	2	3	2	4	2	5	5	1	5	2	1	2	5	1	1	3	1	4	3	1	1	3	1	1	3	2	4	4	5	1	1	5	1	1	3	4	1	3	5	4	1	5	4	4	5	4	4
1	13	5	2	4	2	4	2	3	4	1	4	2	4	2	3	4	2	2	4	2	2	3	3	2	2	3	2	3	4	4	4	4	2	4	2	3	2	2	1	5	5	4	1	3	2	2	5	2	4
1	13	5	2	5	3	2	4	1	5	3	1	1	5	5	1	5	4	2	5	4	1	2	1	1	2	5	1	1	2	3	4	5	4	3	2	1	2	3	4	5	4	3	1	2	4	5	3	2	1
1	12	5	2	4	2	4	1	3	4	2	1	2	3	2	3	3	2	1	3	2	2	2	3	3	1	3	3	2	2	3	1	3	3	2	3	4	3	4	4	2	2	4	3	2	3	2	2	2	4
2	15	5	2	4	1	3	1	1	5	1	1	1	3	4	1	5	2	1	3	1	1	1	4	1	1	1	1	4	1	1	1	3	2	1	5	3	3	1	5	1	1	1	5	1	1	2	3	2	5
2	15	5	2	1	1	4	1	2	2	1	5	1	1	1	1	1	1	4	1	2	3	2	1	3	2	1	5	1	4	5	3	3	1	4	2	5	1	4	2	3	4	4	2	1	5	3	4	3	3
2	15	5	2	3	1	2	2	3	3	1	2	2	2	2	2	4	2	3	4	3	3	1	3	3	2	4	3	2	2	3	3	4	3	2	3	4	3	2	3	2	2	3	3	1	5	4	4	2	3
2	14	5	2	5	1	5	5	1	4	4	1	1	4	4	4	5	1	1	4	1	1	1	5	2	1	3	2	1	1	1	1	5	1	1	5	4	3	1	4	2	1	3	4	2	5	3	4	2	3
1	16	5	2	5	3	5	4	2	4	4	1	2	5	4	5	5	2	1	4	3	1	1	4	1	1	4	1	2	1	3	2	4	4	1	4	5	3	2	4	1	2	2	4	2	5	2	5	1	3
1	13	5	2	2	1	3	2	1	2	2	1	1	2	1	1	4	2	2	2	2	2	2	4	2	1	2	2	3	1	3	1	3	3	1	5	4	3	1	5	1	1	2	5	1	4	5	2	2	4
1	17	5	2	3	2	4	1	2	4	1	1	1	2	2	1	3	1	1	4	1	1	1	3	1	1	4	1	4	1	1	2	4	3	1	4	4	4	2	4	1	1	1	4	1	4	2	4	2	4
1	15	5	2	3	4	4	2	4	4	2	1	3	4	2	3	3	2	3	2	3	3	2	2	3	3	2	3	2	2	3	2	4	3	3	3	4	3	2	3	2	3	3	2	2	4	2	3	3	3
1	14	5	2	3	1	5	1	1	3	1	1	1	3	1	1	5	3	1	3	1	1	1	5	1	1	1	1	3	1	1	1	3	3	1	5	3	3	1	1	1	1	1	5	3	3	3	3	4	3
2	13	5	2	3	2	3	3	3	3	2	2	3	3	3	3	2	3	3	2	2	2	2	3	3	4	2	3	2	1	3	3	5	2	3	3	3	2	1	3	3	3	4	3	3	2	2	3	3	3
1	16	5	2	3	3	5	3	4	2	3	2	4	3	3	3	3	3	4	3	3	2	3	3	3	3	2	3	2	3	4	3	3	3	3	3	3	3	3	3	3	3	3	3	3	3	3	3	3	3
1	16	5	2	4	3	3	3	2	4	2	1	2	3	3	1	5	3	2	4	2	2	2	4	2	2	4	1	4	1	1	1	4	4	1	5	4	4	5	4	3	2	2	4	2	4	2	4	3	5
1	13	5	2	3	4	4	2	3	3	2	2	2	3	3	2	2	2	4	2	3	3	2	2	4	2	2	4	2	3	4	2	3	2	2	3	3	1	2	3	3	3	4	3	2	4	3	2	2	2
2	14	5	2	3	2	3	2	2	3	1	1	2	3	3	2	3	1	4	2	3	4	1	3	4	1	2	4	1	1	4	4	5	2	3	3	4	2	1	3	2	2	4	3	1	5	1	3	2	4
1	17	5	2	4	2	4	4	2	3	3	2	2	2	3	3	4	4	3	4	3	2	2	4	3	3	3	3	3	2	3	2	4	2	2	4	3	3	2	3	2	2	3	3	3	3	3	3	3	3
2	15	5	2	3	2	4	2	2	4	2	2	2	4	5	4	5	4	2	5	3	2	2	4	2	4	5	1	5	1	1	1	5	5	1	5	5	5	1	4	4	1	4	5	1	5	3	5	3	5
1	15	5	2	4	3	4	2	3	4	2	1	3	4	3	4	2	4	3	4	4	3	2	2	2	2	4	4	3	2	3	2	4	2	2	4	3	2	2	4	2	2	3	3	2	4	2	3	4	3
1	15	5	2	3	4	4	4	4	5	3	2	2	2	3	4	3	4	2	4	3	2	4	3	3	4	3	3	3	3	3	2	3	4	3	3	3	4	2	3	3	3	2	2	3	4	2	4	2	3
2	13	5	2	3	2	3	1	2	3	1	1	1	4	1	2	3	1	2	3	2	3	1	4	3	1	3	3	2	1	2	1	5	2	1	3	5	2	1	3	1	1	2	3	1	5	1	2	1	2
2	14	5	2	3	2	5	3	1	5	3	1	1	4	3	2	3	3	1	3	1	1	1	4	1	1	4	1	4	1	3	1	2	3	1	4	1	3	1	4	1	1	4	4	1	4	1	4	4	5
2	15	5	2	3	3	5	2	5	4	3	5	4	3	5	4	3	3	2	3	2	2	3	3	2	3	3	2	3	5	4	5	2	3	5	2	5	2	3	1	1	1	3	1	3	5	1	4	2	2
2	13	5	2	2	4	4	3	4	4	3	5	4	3	3	5	3	3	4	3	3	4	4	2	4	4	2	4	3	4	4	4	3	2	5	3	2	2	4	2	4	5	4	2	3	3	2	3	3	4
1	15	5	2	3	1	2	1	1	1	1	1	1	1	2	1	3	2	3	3	4	3	1	3	4	1	3	3	3	1	1	1	4	3	1	3	4	3	1	3	2	2	3	3	1	4	2	4	1	4
2	13	5	2	3	1	2	2	3	4	1	1	2	3	4	1	3	2	1	3	2	1	2	3	2	2	1	3	2	2	3	2	4	2	2	4	5	2	1	2	4	2	5	1	2	4	4	2	4	4
2	15	5	2	5	1	1	3	1	5	3	1	1	5	5	1	5	5	1	5	5	1	1	5	1	3	5	1	5	4	1	1	3	5	1	5	1	5	1	5	1	1	1	5	3	3	1	5	1	5
2	15	5	2	2	2	3	1	3	2	1	1	1	2	2	4	3	2	4	2	2	3	2	4	4	2	1	4	1	2	4	3	5	2	1	4	3	2	1	4	3	1	3	4	2	5	1	5	1	4
1	12	5	2	4	3	4	3	3	4	2	3	3	4	2	4	3	2	2	3	2	2	2	3	2	2	3	2	3	1	2	3	3	3	2	3	2	2	2	3	2	2	2	3	2	3	2	4	1	4
2	13	5	2	3	1	4	2	4	4	2	2	3	2	2	4	3	2	2	3	2	2	1	3	3	2	3	2	4	2	2	3	4	3	3	3	4	3	2	3	2	3	2	3	2	5	2	4	2	4
2	14	5	2	2	2	1	1	1	4	1	2	2	3	1	2	3	1	3	4	2	3	4	4	2	2	2	3	4	1	2	2	5	3	2	4	5	4	1	4	2	2	3	4	1	5	1	5	1	5
1	14	5	2	4	2	4	3	2	3	2	2	2	3	2	2	4	2	5	2	2	4	3	3	3	2	2	5	3	2	3	3	2	2	2	4	4	3	2	4	2	2	4	4	2	4	2	3	3	4
2	17	5	2	2	1	4	2	1	3	2	1	1	1	2	2	3	2	3	1	5	3	1	2	3	1	2	2	1	1	4	2	4	1	1	3	4	3	1	3	4	2	4	3	1	5	2	3	4	4
1	16	5	2	2	2	3	4	2	3	3	1	2	2	4	2	1	1	5	1	1	5	1	1	5	1	1	4	1	4	4	1	3	1	1	3	3	1	3	3	4	2	4	3	3	3	2	3	2	3
1	14	5	2	4	2	2	1	3	2	3	1	4	2	3	3	1	3	3	2	5	5	3	3	3	2	3	3	4	4	4	4	4	4	4	4	4	4	4	4	4	4	2	2	2	3	2	4	4	4
2	13	5	2	3	2	3	1	2	4	1	1	2	3	2	4	3	2	2	2	2	1	1	2	2	1	1	1	3	1	3	2	5	3	2	3	4	3	2	3	1	3	4	2	3	5	3	4	1	4
1	17	5	2	3	2	4	3	2	4	2	2	3	3	3	2	4	2	2	3	2	2	2	4	2	2	4	2	3	2	2	3	4	2	4	3	3	3	2	4	1	1	1	4	2	4	2	4	2	4
1	13	5	2	4	4	3	1	4	4	1	1	3	4	2	2	4	1	2	3	1	1	1	4	1	1	4	1	3	1	2	2	5	3	2	4	5	4	2	4	1	2	4	3	1	5	1	3	1	4
1	17	5	2	3	1	3	1	2	2	2	1	2	3	2	4	4	3	2	3	2	1	3	5	1	2	3	1	3	1	3	2	5	3	2	3	4	3	3	2	3	2	4	3	1	5	1	3	3	4
2	14	5	2	3	2	3	2	4	3	1	1	1	5	3	3	5	1	3	5	1	1	1	5	2	3	5	2	3	1	3	1	3	3	1	4	4	2	1	4	3	1	5	4	1	4	1	3	1	3
2	14	5	2	3	2	3	1	1	2	1	1	1	1	2	1	2	1	1	1	3	2	2	3	2	1	1	4	3	2	3	1	4	2	1	4	4	3	3	4	3	1	4	3	1	4	2	5	3	4
1	13	5	2	3	1	4	2	2	3	1	2	2	2	3	2	2	2	3	3	2	3	2	3	3	2	2	3	1	4	4	3	3	2	4	2	4	2	3	2	4	4	3	2	1	5	3	3	2	4
1	13	5	2	4	3	4	3	3	4	3	2	3	3	3	3	4	3	3	3	3	2	2	4	2	2	3	2	3	1	2	2	4	3	2	4	4	3	2	3	2	2	3	4	2	4	2	4	3	3
2	13	5	2	2	1	3	2	1	3	2	1	1	2	2	2	4	3	2	3	2	3	2	4	3	3	3	3	3	2	3	3	4	3	2	3	4	3	1	3	2	3	3	3	2	5	2	4	1	4
2	16	5	2	2	2	4	3	2	3	2	3	2	3	2	2	3	2	3	3	3	3	4	2	3	3	3	3	3	3	3	4	3	3	4	3	3	4	2	3	4	3	4	2	3	4	2	4	2	4
1	15	5	2	3	4	4	1	4	2	1	2	2	3	1	2	2	1	4	3	1	4	2	4	4	3	1	3	2	1	1	2	5	3	2	3	5	1	1	3	2	3	2	2	1	5	2	4	4	3
2	14	5	2	3	4	4	2	4	4	2	4	4	4	3	4	4	4	4	4	4	4	4	4	4	4	4	4	4	4	4	4	5	3	5	1	3	3	1	1	4	5	4	1	4	3	3	3	3	3
2	17	5	2	3	2	3	3	2	4	2	2	2	4	3	4	4	2	2	4	4	1	2	4	1	1	4	2	3	1	3	2	4	2	3	3	4	3	1	2	1	2	4	3	1	4	2	3	3	4
2	15	5	2	4	2	4	2	1	4	2	1	2	4	4	1	4	2	4	2	2	2	2	4	1	4	2	2	4	2	2	2	4	4	2	4	4	4	2	4	2	2	4	4	2	4	2	4	2	4
1	13	5	2	4	1	1	1	2	3	1	1	1	3	1	1	4	1	1	1	1	1	1	4	1	1	1	1	3	1	1	1	4	3	1	3	4	4	1	3	1	1	1	3	1	5	1	4	1	4
2	15	5	2	4	3	5	2	4	4	4	3	2	4	3	4	4	2	2	3	3	3	2	4	2	4	3	3	2	3	4	3	2	2	3	4	3	3	4	4	4	3	4	3	2	3	1	3	3	3
2	16	5	2	4	2	4	2	2	3	2	2	2	3	3	4	4	2	1	4	2	2	2	4	2	2	3	2	5	1	2	2	4	4	2	4	4	3	2	4	1	2	2	3	1	4	3	3	3	3
1	14	5	2	3	1	2	2	2	3	2	1	2	2	2	1	3	2	4	1	3	4	1	3	5	1	2	5	1	2	5	2	4	1	2	4	3	1	4	4	5	2	5	4	2	4	4	2	3	2
2	13	5	2	4	2	4	2	2	3	2	4	2	3	4	4	2	2	3	2	3	3	3	2	4	4	2	4	3	3	4	4	3	2	4	3	3	3	2	2	3	3	4	3	2	3	2	4	2	3
1	13	5	2	3	2	4	2	3	4	2	1	2	4	4	4	3	3	2	4	4	2	2	3	2	2	3	2	4	1	4	3	4	3	2	4	4	3	1	4	3	2	4	3	1	4	5	5	3	5
2	13	5	2	4	4	3	1	1	3	3	1	3	5	3	2	5	5	3	3	3	4	3	3	2	3	3	3	3	3	3	3	3	3	3	3	4	3	3	5	3	5	4	3	3	3	3	4	3	5
2	13	5	2	3	2	4	3	2	3	2	1	2	3	3	3	3	1	2	2	2	2	1	3	2	1	2	2	3	1	2	3	5	2	2	3	4	3	2	4	2	2	2	3	1	5	1	4	1	3
1	14	5	2	2	3	3	2	4	2	2	4	3	2	2	2	1	2	1	1	3	3	2	1	5	3	2	5	2	4	4	3	3	2	4	2	2	2	2	2	3	3	4	2	2	3	4	3	4	3
1	16	5	2	3	1	4	2	5	4	2	3	2	4	3	4	3	2	5	3	2	3	1	4	4	1	1	1	2	1	3	3	4	1	4	3	2	1	3	3	2	2	3	3	2	3	2	2	3	1
2	13	5	2	3	2	3	3	2	3	2	2	2	3	3	2	2	2	5	2	4	3	2	2	3	2	2	3	2	2	4	3	3	2	2	3	3	2	2	3	3	1	4	3	2	4	3	4	2	4
1	15	5	2	3	2	2	3	1	3	3	1	1	1	3	3	4	2	2	3	2	1	2	4	2	1	4	2	2	2	3	1	4	3	1	4	4	2	1	4	2	2	3	4	2	4	2	3	3	4
2	13	5	2	3	2	2	1	2	3	2	1	2	3	1	1	3	2	2	3	2	2	2	3	2	2	3	1	4	1	1	2	4	3	2	3	4	3	1	3	1	2	2	2	1	4	2	3	2	4
2	17	5	2	3	2	4	2	2	3	2	1	3	3	2	2	4	2	2	3	3	2	2	3	2	2	3	2	3	2	2	2	4	3	2	4	4	2	2	4	2	2	4	3	4	4	5	3	5	4
2	16	5	2	2	2	3	2	2	3	2	2	2	2	4	4	2	2	3	3	2	3	2	3	3	2	2	3	2	2	4	3	3	2	3	2	3	2	2	3	3	3	3	3	3	4	2	4	3	4
2	14	5	2	1	1	1	1	1	1	1	1	1	1	1	1	1	1	5	1	1	5	1	1	5	1	1	5	3	1	3	1	1	1	1	1	1	1	1	1	1	1	4	3	1	4	1	3	1	3
1	15	5	2	4	3	3	3	3	2	2	2	3	4	3	2	3	2	4	4	3	3	2	2	1	2	4	2	4	3	3	3	4	4	2	4	4	3	2	4	2	3	2	3	1	4	2	4	3	3
2	18	5	2	2	1	3	1	1	2	1	1	1	1	1	2	3	1	4	2	3	4	3	2	4	3	2	4	2	2	4	3	4	3	3	3	4	3	2	3	3	3	4	2	1	4	1	3	2	4
2	15	6	2	4	1	4	5	1	5	4	1	1	4	4	3	4	4	1	5	4	1	1	5	1	2	5	1	5	2	2	1	3	4	2	5	3	3	1	5	2	2	2	5	1	4	2	3	1	4
1	12	6	2	5	1	5	4	1	5	5	3	1	5	5	1	5	5	1	3	4	3	1	5	3	1	3	3	3	1	1	1	3	4	1	4	4	4	1	4	1	1	1	1	1	4	1	4	1	4
2	17	6	2	3	2	3	3	3	4	3	1	2	3	3	4	3	2	2	3	3	3	2	2	2	1	3	3	4	1	3	2	3	4	1	4	4	3	3	4	1	1	3	3	1	3	2	4	2	3
1	16	6	2	3	2	1	3	2	3	3	1	3	4	5	3	4	3	5	3	3	1	1	4	3	2	2	4	3	2	2	2	3	2	2	4	4	2	3	3	2	2	2	4	2	4	2	4	4	1
1	14	6	2	4	2	4	2	4	4	2	2	2	4	3	4	4	2	2	4	2	2	2	4	2	2	4	2	4	2	3	3	4	3	2	4	4	2	2	3	3	2	4	4	2	4	3	2	2	4
2	14	6	2	5	3	4	2	2	4	2	2	2	4	2	2	4	2	1	4	2	2	1	5	2	2	5	1	4	2	2	2	4	4	2	4	4	5	2	4	3	3	2	4	1	5	1	5	1	5
1	13	6	2	3	1	1	1	1	3	2	1	3	3	3	1	4	2	2	3	1	2	1	3	3	1	4	2	4	1	1	1	4	3	1	5	5	3	1	4	2	1	3	4	1	5	1	5	1	5
2	13	6	2	1	1	4	3	1	3	2	1	2	5	4	4	5	1	1	4	5	1	2	5	3	1	5	1	2	2	1	2	3	1	2	4	4	1	2	4	4	3	4	4	2	4	2	4	2	3
1	16	6	2	4	1	5	1	1	5	1	1	1	4	5	1	5	5	1	5	1	1	1	5	1	1	5	1	5	1	1	1	1	5	1	5	4	5	1	5	1	1	1	4	1	5	2	5	1	5
2	14	6	2	3	2	1	2	1	2	1	1	1	1	1	1	1	1	3	2	2	2	2	3	3	3	2	3	3	2	1	1	2	3	1	3	3	3	5	1	2	1	2	3	2	5	1	5	5	5
1	13	6	2	4	2	3	3	2	3	3	2	2	4	4	4	4	4	3	2	2	4	3	4	4	3	2	2	3	2	3	1	4	4	1	4	4	4	2	4	3	3	3	5	2	4	2	4	2	4
2	15	6	2	4	1	1	5	1	4	5	1	1	4	5	4	3	3	3	3	1	3	1	4	3	1	3	3	3	1	3	1	4	3	2	4	3	3	3	4	3	1	3	4	3	3	3	3	4	4
2	16	6	2	3	2	1	3	3	2	1	1	3	4	5	1	5	3	5	3	2	3	2	4	2	3	1	1	2	1	3	3	2	3	2	4	4	2	1	3	3	2	3	3	2	5	2	3	4	3
2	15	6	2	3	2	2	1	1	2	1	1	1	3	2	2	3	2	3	2	1	3	1	5	3	3	2	3	3	2	1	2	4	4	2	3	3	3	5	1	2	1	2	3	1	5	1	5	1	5
2	13	6	2	4	2	2	2	1	5	1	1	1	4	3	3	4	2	2	4	1	1	1	5	1	1	5	1	5	1	1	1	2	4	2	4	4	4	2	5	1	1	2	4	2	4	1	4	1	5
1	13	6	2	4	2	4	3	2	4	3	1	2	4	4	4	4	3	2	4	2	2	2	4	2	2	4	2	3	1	3	1	3	4	5	4	4	3	2	4	3	2	4	5	3	4	2	4	3	2
1	16	6	2	3	4	2	1	3	3	1	1	1	2	1	1	3	2	3	2	1	2	1	2	2	1	1	3	5	1	1	1	1	3	3	3	3	3	3	3	3	3	3	3	3	3	2	5	3	4
2	16	6	2	3	1	4	3	1	3	3	4	2	4	4	1	5	4	1	4	1	1	1	4	1	4	5	1	4	1	1	1	4	4	1	5	5	4	4	1	1	1	2	4	1	5	3	4	1	4
2	13	6	2	3	1	5	3	1	4	4	3	4	3	3	1	4	4	1	4	3	3	4	3	3	3	5	2	1	2	3	4	5	3	4	3	2	3	2	3	2	3	2	3	3	3	3	3	3	3
1	14	6	2	3	3	3	4	4	3	3	3	3	3	3	4	4	3	2	2	2	2	2	3	2	3	3	2	3	2	2	2	3	3	3	4	3	3	2	4	3	3	2	3	2	4	2	4	3	3
1	16	6	2	4	1	4	2	1	3	1	1	1	3	1	1	4	1	1	4	1	1	1	4	1	1	4	1	3	1	1	1	2	3	1	4	5	4	1	4	1	1	1	3	1	4	1	4	1	5
2	14	6	2	3	2	4	4	2	4	3	2	2	3	3	4	4	3	2	3	2	3	2	4	3	2	3	3	4	3	3	2	4	4	4	4	4	3	2	4	2	3	3	4	2	3	2	4	3	3
1	14	6	2	3	2	2	2	2	4	2	2	2	3	1	2	4	2	4	2	1	2	3	3	2	3	3	2	3	2	1	2	3	2	2	4	2	2	1	4	5	1	2	2	1	4	3	4	2	4
2	15	6	2	4	3	5	2	2	4	2	2	2	4	2	1	5	2	4	4	2	2	4	4	4	2	4	1	4	2	2	4	3	3	2	5	4	2	2	4	2	2	3	4	3	3	1	3	1	5
2	16	6	2	1	1	1	1	1	5	1	1	1	1	1	3	3	1	5	1	3	5	1	1	5	1	1	5	1	1	3	1	1	1	1	5	1	1	5	5	5	1	5	1	1	5	5	1	5	1
1	15	7	2	4	3	3	1	3	4	2	2	3	4	3	4	5	2	1	2	1	1	1	4	1	2	2	1	4	1	1	3	4	4	3	3	5	4	2	4	2	2	3	3	2	4	1	5	1	4
2	15	7	2	4	1	3	1	1	5	2	1	1	4	4	4	4	4	3	3	4	2	1	4	1	1	5	1	4	1	1	1	5	1	1	4	5	4	1	4	1	4	5	2	1	4	1	2	5	3
2	16	7	2	4	4	4	4	3	4	2	1	3	3	2	1	2	4	4	3	4	3	2	3	4	3	2	4	3	1	5	3	5	1	2	3	5	3	1	3	3	2	4	2	2	5	3	4	4	3
2	17	7	2	4	3	3	1	1	2	1	1	1	2	1	2	3	1	1	3	2	3	1	2	2	1	4	1	4	1	1	1	5	4	1	4	5	4	1	4	1	1	2	3	1	5	3	4	2	4
2	14	7	2	3	4	4	1	5	1	1	4	1	2	1	1	1	1	5	1	5	5	1	1	5	5	1	5	1	5	5	1	1	1	5	5	5	1	1	5	5	5	5	1	1	3	5	5	5	1
2	15	7	2	1	3	4	1	4	2	2	2	3	1	1	3	1	3	5	1	3	5	2	1	4	1	1	5	1	2	4	3	4	2	3	2	3	3	3	3	4	4	3	2	3	4	1	4	3	3
2	15	7	2	5	1	4	3	3	5	2	1	2	5	4	5	5	4	1	4	1	2	1	5	1	3	5	1	4	3	1	1	5	3	1	4	4	3	1	4	3	1	1	4	1	5	3	5	2	4
2	16	7	2	3	1	3	1	1	5	3	2	1	5	3	1	3	1	3	4	4	1	1	3	1	1	3	3	3	1	1	1	4	3	1	4	4	3	1	3	2	1	3	4	1	5	1	4	1	5
1	16	7	2	3	1	4	4	3	3	3	3	3	3	3	3	3	4	3	3	3	3	4	3	3	3	3	3	3	3	3	4	3	3	3	3	3	3	3	3	3	3	3	3	3	3	3	3	3	3
2	16	7	2	5	1	1	4	5	5	4	1	5	5	3	1	5	4	1	5	3	1	1	5	1	1	5	1	5	1	1	3	5	3	1	5	3	5	1	5	1	1	1	1	1	5	1	5	1	5
1	13	7	2	3	2	3	3	2	4	2	2	2	3	2	3	3	3	2	2	3	2	2	3	4	3	3	4	3	2	3	3	3	4	2	3	3	3	2	3	2	2	3	3	2	3	3	4	3	4
1	14	7	2	4	3	3	1	2	2	1	1	2	3	2	2	2	2	2	3	2	3	3	2	2	2	3	2	3	1	3	2	4	1	2	3	4	3	2	3	2	2	2	2	1	4	2	4	2	4
1	14	7	2	4	1	1	4	3	4	4	1	2	4	4	4	4	4	3	3	4	3	1	3	1	2	4	3	4	3	1	1	1	4	1	4	3	3	3	4	1	1	1	4	3	4	1	4	3	4
2	13	7	2	5	5	5	1	1	5	1	1	1	4	5	5	5	4	5	5	1	3	1	5	3	1	4	1	4	1	1	1	5	5	1	5	5	5	1	5	1	3	5	5	1	5	1	3	1	5
2	15	7	2	5	3	5	2	2	5	5	2	2	5	5	4	5	5	3	5	5	1	2	5	2	2	5	1	5	1	1	2	4	2	2	5	3	2	3	4	3	2	2	4	2	4	4	5	1	5
2	15	7	2	4	2	2	4	2	4	4	2	2	4	4	2	4	4	2	4	2	4	2	4	4	2	4	2	4	2	2	2	2	2	2	4	3	3	3	4	2	3	2	3	3	3	2	4	3	4
1	13	7	2	3	3	3	3	3	3	3	3	3	3	3	3	3	3	3	3	3	3	3	3	3	3	3	3	3	3	3	3	3	3	3	3	3	3	3	3	3	3	3	3	3	3	3	3	3	3
1	17	7	2	4	1	4	3	2	4	4	2	2	4	3	4	5	4	4	4	3	4	1	3	3	2	4	2	4	1	2	1	3	4	1	4	3	4	2	3	2	1	2	4	2	4	3	5	1	4
2	13	7	2	4	3	3	4	2	3	3	3	3	3	2	2	4	3	2	4	3	4	3	4	4	2	3	3	3	1	1	1	4	4	1	4	3	3	4	2	3	3	3	4	3	3	2	4	4	3
1	13	7	2	4	2	4	1	2	4	1	1	2	5	4	5	5	2	2	4	2	1	1	5	1	2	5	1	4	1	2	2	5	4	2	4	4	4	1	4	2	2	2	4	1	5	2	5	4	4
1	13	7	2	4	2	4	2	3	3	2	2	3	4	4	4	3	4	2	4	4	2	2	4	2	2	3	2	4	2	2	2	4	4	2	4	4	4	2	3	2	2	2	3	2	4	1	4	2	4
1	15	7	2	3	3	3	3	3	3	2	3	3	3	2	4	3	3	3	3	4	2	3	4	4	3	3	4	3	4	3	3	4	4	3	3	3	4	3	4	3	3	4	4	3	4	3	3	3	3
2	15	7	2	4	2	3	2	3	5	2	2	2	4	3	4	4	4	1	5	1	1	1	4	1	1	4	1	4	2	2	2	4	4	2	4	4	4	2	4	2	2	2	4	2	4	2	4	3	4
2	15	7	2	4	3	5	2	5	4	1	3	4	5	1	3	5	1	1	5	1	5	1	5	1	1	5	1	5	1	3	3	5	5	3	5	3	5	2	4	1	1	2	5	3	5	1	5	1	5
2	15	7	2	2	2	3	1	1	3	1	1	1	1	1	1	2	1	5	2	3	4	2	3	3	3	3	5	3	3	3	3	3	3	3	2	4	2	2	1	4	2	5	3	2	4	1	2	1	4
2	14	7	2	5	3	3	5	1	3	4	1	1	4	4	3	5	4	1	3	1	1	1	5	1	1	3	1	4	1	1	1	4	4	1	5	4	4	1	5	1	1	1	3	1	5	1	5	4	4
1	14	7	2	2	4	2	3	3	4	3	2	1	4	3	3	4	1	3	2	2	2	2	3	3	2	3	2	3	2	3	3	3	2	3	4	3	3	3	3	4	3	3	3	2	4	2	3	2	3
2	15	7	2	4	2	4	4	2	4	3	2	3	4	4	4	4	4	2	4	4	2	2	4	1	3	4	1	4	2	2	2	4	3	2	3	3	4	2	4	2	1	2	4	2	4	1	4	2	4
1	14	7	2	5	1	2	3	1	5	1	1	1	5	2	1	2	3	4	2	3	2	3	2	4	5	2	1	1	2	3	4	5	4	3	2	1	2	3	4	5	4	3	2	1	2	1	1	2	2
1	14	7	2	2	3	2	2	3	3	3	3	3	3	2	4	5	3	2	4	2	2	2	5	2	2	4	1	2	1	3	4	4	3	3	3	4	4	3	3	3	2	2	4	2	4	3	5	4	3
2	13	7	2	5	5	5	1	4	5	1	1	1	3	1	1	5	1	1	5	1	1	1	5	1	1	1	1	3	1	1	1	5	5	1	3	5	4	1	3	1	1	1	3	1	5	1	5	5	5
2	14	7	2	4	2	4	3	2	4	3	2	2	4	3	1	3	4	3	3	4	3	2	3	4	1	3	4	3	2	5	2	5	1	2	3	4	4	1	3	1	2	1	2	2	4	3	4	4	3
1	13	7	2	3	1	5	1	1	3	1	1	1	5	1	3	3	3	3	1	5	3	4	1	5	1	1	1	3	3	3	3	3	3	3	3	3	3	3	3	3	3	3	3	3	3	3	3	3	3
1	13	7	2	5	1	5	3	3	5	1	1	2	5	5	1	5	5	5	5	2	5	1	5	1	3	5	1	5	1	3	1	5	5	1	5	5	5	1	5	1	1	3	5	3	3	1	5	5	5
2	15	7	2	4	2	4	2	2	4	3	2	2	4	3	4	4	4	3	3	4	2	4	4	2	3	4	2	3	1	2	2	4	4	2	4	4	4	2	4	2	2	3	4	1	4	2	4	2	2
2	16	7	2	3	2	3	2	2	3	2	2	2	2	2	2	3	2	3	3	2	2	2	3	3	2	2	3	2	2	2	2	3	3	2	2	3	3	2	4	2	2	2	3	2	3	2	3	3	3
1	17	7	2	3	2	4	2	3	3	1	3	2	2	3	4	2	2	1	3	2	3	1	4	1	2	3	3	4	1	4	3	5	2	2	3	4	1	2	3	4	3	1	3	2	4	2	4	2	4
1	13	7	2	1	2	4	4	2	3	5	3	4	4	3	3	4	4	3	4	3	3	3	3	4	3	3	3	3	3	3	3	3	3	3	4	3	3	3	3	4	3	3	4	4	4	3	3	3	4
2	14	7	2	3	1	3	1	1	3	1	1	1	3	1	1	3	2	5	1	3	4	1	3	5	1	3	5	5	1	1	1	5	3	1	3	3	1	5	3	1	1	5	3	3	2	3	3	3	3
1	14	7	2	5	2	4	1	2	5	1	2	2	5	5	4	5	2	1	4	2	1	1	5	1	2	5	2	4	1	2	2	4	3	1	4	4	5	2	5	2	1	2	4	1	5	2	5	2	5
1	14	7	2	4	3	3	2	3	4	2	2	3	4	3	2	3	4	3	3	3	3	3	3	3	3	4	3	3	2	3	3	3	4	3	3	3	3	3	3	3	4	4	3	3	3	4	4	2	3
1	13	7	2	4	2	2	2	2	4	2	2	2	4	2	2	3	2	2	3	2	2	2	3	2	2	2	2	4	2	2	2	4	3	2	4	4	4	2	2	2	2	2	3	2	4	2	4	2	4
1	17	7	2	3	4	4	3	5	4	1	4	3	4	3	3	3	2	3	3	4	2	4	4	3	4	3	5	2	3	5	2	3	4	3	3	3	1	4	2	5	4	3	2	4	4	4	3	3	1
1	15	7	2	4	3	2	2	2	4	3	2	2	3	3	2	4	3	1	4	3	2	1	4	1	1	5	1	3	2	2	1	3	3	3	2	3	2	2	4	2	3	2	4	3	4	4	4	3	4
1	15	7	2	4	2	2	4	2	4	5	2	2	4	4	1	5	4	1	4	4	1	4	5	1	4	4	1	3	1	1	1	4	3	1	5	3	2	3	3	3	3	3	1	3	3	1	5	1	5
2	17	7	2	5	1	5	1	5	5	1	1	1	5	1	5	5	1	1	5	1	1	1	5	5	1	5	1	5	1	1	1	5	1	1	5	3	5	4	5	1	1	1	5	1	5	1	5	5	5
2	13	7	2	4	2	3	1	2	4	1	1	2	4	1	4	5	2	1	4	1	1	1	5	1	1	4	1	4	1	1	1	4	4	1	4	5	4	2	4	1	2	3	3	1	5	1	5	2	4
2	13	7	2	5	5	5	5	5	5	5	5	5	5	5	5	5	4	5	5	4	5	4	5	4	4	5	4	5	4	4	4	4	4	5	5	4	4	4	4	5	5	5	4	4	5	5	4	4	4
1	14	7	2	4	4	4	4	4	4	4	4	4	4	4	4	4	4	4	4	4	4	4	4	4	3	4	4	4	4	4	4	4	4	4	4	4	4	4	4	4	4	4	4	4	4	4	4	4	4
2	17	7	2	3	4	5	2	4	4	2	3	4	4	2	4	3	2	3	2	2	3	3	2	4	2	2	2	3	1	1	3	4	3	4	3	4	3	1	2	3	1	2	3	2	4	2	5	1	5
1	14	7	2	3	4	4	2	2	4	4	2	3	4	3	2	4	3	4	3	2	4	3	2	4	3	2	4	3	4	3	3	4	3	2	3	4	3	4	5	4	3	4	2	3	4	1	4	2	4
1	15	7	2	4	3	5	1	3	5	4	1	3	4	4	3	3	3	2	4	2	1	1	4	1	1	4	1	4	1	1	3	3	3	3	4	4	5	1	5	1	1	3	4	1	3	1	5	3	4
1	14	7	2	4	3	4	3	3	3	3	3	3	4	3	4	4	3	2	3	2	2	2	3	2	2	2	2	4	2	2	2	4	3	2	4	4	3	3	4	2	3	3	4	2	3	2	4	3	4
1	14	7	2	3	4	4	3	3	4	3	3	3	4	4	1	4	3	3	3	2	3	1	3	2	2	3	3	3	2	3	2	4	4	2	3	4	4	1	4	3	2	2	3	2	4	2	4	2	4
1	15	8	2	4	2	5	2	2	5	2	1	2	4	2	1	4	1	2	3	1	1	2	4	2	2	3	2	4	2	2	2	5	3	2	4	4	5	1	4	2	1	2	4	1	4	1	4	1	3
2	14	8	2	4	2	1	3	3	5	3	3	2	5	3	1	4	2	1	4	2	2	1	5	1	2	5	1	4	2	2	3	3	3	3	3	3	5	1	3	2	3	2	3	2	4	1	5	1	5
2	13	8	2	3	4	4	2	5	3	2	2	4	3	3	4	3	3	2	3	2	2	1	2	2	2	2	3	2	1	2	4	3	2	4	2	5	3	2	2	2	3	3	3	1	5	1	3	2	4
2	14	8	2	3	3	2	3	2	2	3	1	2	3	3	3	3	1	5	1	3	5	1	1	5	1	1	5	1	1	5	3	5	1	3	3	5	3	1	3	4	2	5	3	2	5	2	4	3	3
2	16	8	2	3	3	4	2	3	3	2	2	2	3	3	4	4	2	2	4	2	2	2	4	2	2	4	2	4	2	2	3	4	3	2	3	4	4	2	4	2	2	2	3	2	4	2	4	2	4
2	15	8	2	3	3	4	4	4	4	3	4	3	3	4	4	3	3	3	3	4	3	2	3	3	4	3	3	1	4	4	4	3	2	4	3	3	2	3	3	4	3	5	3	3	4	3	2	4	2
2	14	8	2	4	3	4	2	3	5	2	3	2	3	3	3	3	3	1	4	2	2	2	3	1	2	4	1	3	3	4	3	4	3	3	3	4	3	2	3	3	3	3	3	2	5	1	3	2	4
2	15	8	2	3	1	4	1	1	4	1	1	1	3	2	1	3	1	2	3	2	2	1	3	2	1	3	2	4	1	1	1	2	3	1	4	4	3	3	4	2	1	2	3	2	4	2	4	2	4
1	13	8	2	4	3	5	3	2	4	3	3	2	3	3	2	3	3	2	3	2	2	2	3	2	1	3	3	3	1	2	2	4	3	2	3	4	3	3	4	2	2	3	3	2	4	2	4	2	4
1	14	8	2	3	1	1	1	2	3	1	1	1	2	1	1	3	1	1	4	1	1	1	4	1	1	4	1	3	1	1	2	5	3	1	5	5	5	1	4	1	2	1	1	1	5	1	5	4	5
1	16	8	2	3	2	4	3	4	4	2	1	2	4	3	4	4	1	3	2	1	1	1	5	1	1	3	1	3	1	1	2	5	3	2	3	5	2	1	4	3	1	5	3	1	5	1	5	1	4
1	16	8	2	2	2	4	2	3	2	2	3	2	4	3	2	3	2	3	3	3	3	3	2	3	3	3	3	3	2	3	4	5	3	3	3	3	2	1	2	3	4	3	2	1	5	1	4	3	4
2	14	8	2	3	1	4	1	1	3	3	1	1	3	3	1	3	1	5	1	1	5	1	3	4	1	2	4	4	2	2	1	4	1	1	4	4	3	3	4	2	1	4	1	1	3	1	4	1	4
1	17	8	2	3	4	5	3	4	3	2	1	3	3	3	4	3	3	4	2	3	3	2	3	3	3	3	3	3	4	3	3	4	2	3	2	3	3	3	2	3	2	2	2	3	5	3	5	1	4
1	15	8	2	2	5	3	3	1	5	3	1	1	3	3	3	4	2	3	2	2	3	2	5	2	2	3	1	3	1	3	1	5	3	1	5	5	3	2	5	2	1	2	5	1	5	1	4	2	4
2	13	8	2	4	3	3	1	3	4	1	2	3	4	2	1	4	2	1	4	2	2	1	4	2	1	3	2	3	1	1	3	3	3	2	3	3	4	2	3	2	3	2	3	2	3	1	4	3	4
1	15	8	2	4	4	4	3	5	5	4	3	4	4	3	5	3	3	3	3	3	2	1	3	3	3	3	3	3	3	1	3	2	3	3	4	2	1	3	4	3	3	3	4	3	4	3	3	4	4
1	15	8	2	3	5	4	2	4	3	2	4	4	3	2	4	3	2	4	3	2	2	2	3	3	2	3	4	2	2	3	5	3	2	5	1	3	3	5	2	4	5	4	2	2	4	2	3	3	2
2	13	8	2	3	2	2	1	3	4	2	2	2	3	1	3	1	2	3	2	3	3	1	2	4	1	2	3	1	2	3	2	2	3	2	3	2	2	3	3	2	3	4	3	2	3	3	2	5	3
2	14	8	2	2	3	4	3	1	4	3	1	2	2	3	4	3	2	1	5	2	2	2	4	3	2	3	2	2	1	2	2	3	3	2	4	3	3	2	4	5	2	4	4	2	4	2	4	2	4
2	14	8	2	3	2	4	4	2	3	4	2	2	2	4	4	3	4	2	4	3	2	2	4	2	2	4	2	3	2	2	3	2	3	3	4	2	2	2	4	2	2	2	4	2	3	2	4	2	4
2	12	8	2	3	4	4	2	4	3	2	3	3	3	2	3	4	3	2	4	3	3	2	4	3	2	4	3	3	2	4	3	4	3	4	3	4	4	2	3	2	3	3	3	3	3	2	4	2	4
1	15	8	2	3	2	3	1	2	4	1	3	2	4	4	2	4	1	2	3	1	2	1	4	1	1	4	1	4	1	2	3	3	4	2	4	4	3	2	4	2	2	3	4	2	4	1	5	2	4
1	15	8	2	4	2	4	3	3	4	1	1	3	5	3	3	5	2	5	4	1	1	1	5	1	1	5	1	5	1	1	1	5	3	3	4	5	5	1	4	2	1	1	3	1	5	2	5	2	4
2	13	8	2	3	2	4	1	5	3	2	1	1	3	3	3	3	2	2	2	4	5	1	3	1	1	3	3	1	1	1	1	4	1	2	3	4	3	3	3	1	2	2	3	1	5	2	4	3	4
2	13	8	2	4	2	3	2	2	4	2	5	2	4	2	3	3	4	1	4	1	1	1	4	1	1	4	2	2	2	4	3	5	2	3	3	4	2	3	3	2	1	2	4	2	5	2	4	2	5
1	14	8	2	1	1	3	1	1	1	1	1	1	1	1	1	3	1	5	1	4	5	1	1	5	1	1	5	1	1	4	1	4	2	1	4	4	2	1	4	3	1	5	4	1	5	4	5	5	4
2	16	8	2	3	3	3	3	3	5	3	2	3	5	4	2	4	4	3	4	3	3	2	4	2	2	4	3	3	2	2	3	4	3	3	3	3	3	2	3	4	3	4	3	2	4	3	3	2	4
2	13	8	2	3	2	4	2	3	4	1	1	2	3	3	2	4	2	2	3	2	2	1	4	2	2	3	3	4	1	2	2	4	3	2	3	4	4	2	3	2	2	1	3	2	5	2	4	3	3
1	16	8	2	4	3	4	3	2	4	4	2	3	4	4	4	4	2	3	4	4	2	3	4	2	2	3	2	4	2	4	2	4	2	1	4	4	3	1	4	2	2	2	3	1	4	2	3	4	4
2	16	8	2	4	1	4	2	1	4	1	1	1	4	4	4	4	4	3	3	2	3	1	4	3	1	4	3	3	1	3	2	4	3	4	4	4	3	1	4	1	1	2	4	1	5	2	3	3	4
1	14	8	2	5	4	4	2	5	5	1	4	4	5	2	3	5	3	1	4	2	2	2	5	2	2	5	2	4	2	2	5	5	4	5	1	3	4	2	2	2	5	3	2	1	5	1	5	3	5
2	14	8	2	3	3	3	2	2	3	2	2	2	3	2	3	4	2	3	3	2	3	2	3	3	2	3	3	3	2	4	3	4	3	3	3	4	3	1	3	3	2	4	2	2	4	2	4	3	4
2	13	8	2	3	2	3	3	3	3	3	2	3	3	3	3	1	2	4	2	2	2	2	2	3	1	1	3	3	2	3	2	4	3	2	3	3	3	3	3	2	2	5	3	2	4	2	3	3	3
2	13	8	2	3	3	4	3	4	3	2	2	3	3	3	4	2	2	4	2	2	4	2	2	3	2	3	3	3	3	3	4	3	2	3	3	4	3	2	3	3	4	3	2	1	1	3	4	2	4
2	14	8	2	2	4	4	2	4	3	3	4	4	3	3	4	1	5	5	1	5	5	5	3	5	3	1	4	4	2	5	5	2	3	5	3	4	2	1	3	4	5	4	3	1	5	3	3	4	4
1	13	8	2	3	3	4	2	1	3	3	2	2	2	3	3	4	3	3	3	2	3	2	4	3	2	3	3	2	1	4	3	5	3	1	4	4	2	1	3	1	2	3	3	1	4	2	5	2	4
2	17	8	2	3	2	2	2	1	3	2	2	2	4	2	3	3	2	2	3	2	3	1	4	2	1	4	1	4	1	1	2	5	3	2	4	4	4	1	3	2	2	3	4	2	5	2	5	4	4
2	16	8	2	3	3	3	1	2	3	1	2	2	3	2	3	3	3	5	2	2	4	1	3	4	2	2	4	2	2	3	2	2	2	2	3	2	2	2	3	2	2	3	3	2	2	3	3	2	3
1	13	9	2	4	3	5	3	4	4	3	3	3	3	4	4	3	4	3	3	3	3	1	3	3	3	3	3	3	3	2	4	4	3	3	3	3	3	3	3	3	3	3	3	3	3	5	4	2	5
2	15	9	2	4	5	4	3	5	5	3	4	3	4	4	5	4	4	4	4	3	4	4	3	5	1	3	3	4	4	3	4	3	3	4	5	4	5	3	3	5	4	3	5	4	2	1	5	1	5
1	13	9	2	3	3	5	2	3	3	2	2	3	2	2	3	3	2	4	3	3	3	2	3	3	2	3	3	2	2	3	2	4	2	2	3	4	3	1	3	3	2	3	3	2	5	2	4	2	3
1	14	9	2	4	3	5	2	3	4	2	3	3	2	2	4	4	2	2	3	2	2	1	4	4	2	3	3	3	1	1	1	4	4	2	3	4	3	2	3	2	2	2	3	1	4	1	4	3	4
1	14	10	2	4	1	4	2	2	4	2	1	1	4	3	3	4	2	1	3	1	1	1	4	1	1	4	1	3	1	1	1	4	3	1	4	4	3	1	4	1	1	1	3	1	4	1	3	1	4
2	14	10	2	2	3	4	2	2	3	1	1	2	2	1	2	4	3	2	2	2	2	2	2	2	2	2	2	1	1	1	1	1	2	3	1	1	1	2	1	1	2	1	1	1	2	1	1	2	1
2	16	10	2	3	3	5	2	3	2	2	4	3	3	2	3	2	2	4	3	3	3	3	3	3	2	2	4	3	2	3	3	4	2	3	2	4	3	1	3	3	2	3	3	2	4	3	2	3	2
1	15	10	2	4	2	3	4	2	5	4	1	1	3	5	4	5	3	4	5	1	1	1	5	1	1	3	1	3	1	1	1	4	3	1	4	4	4	4	4	2	2	2	3	1	5	3	4	1	4
2	14	10	2	3	2	5	2	3	3	2	1	1	3	2	4	1	1	3	3	3	3	1	1	3	1	1	3	3	1	3	1	2	1	1	4	3	3	3	3	3	2	3	3	2	3	2	4	3	4
2	16	10	2	4	1	4	4	4	5	3	1	2	5	4	5	5	2	3	4	3	4	2	5	2	2	4	2	2	1	5	2	5	3	2	4	5	3	1	4	2	1	4	4	2	5	3	3	3	4
2	13	10	2	3	1	5	4	1	5	3	1	1	4	5	3	5	3	2	5	4	1	1	5	2	3	4	1	4	2	2	1	4	3	1	5	3	3	2	5	2	2	1	5	3	4	2	3	2	4
1	14	10	2	5	2	3	3	2	5	3	2	1	4	4	4	5	4	3	3	3	2	1	4	2	4	4	1	4	2	2	2	4	4	2	4	3	4	3	4	3	2	2	3	2	5	3	5	2	4
2	14	10	2	4	1	4	4	3	4	3	5	2	4	4	3	3	2	1	4	4	2	3	4	1	3	4	1	3	2	4	4	3	3	2	4	3	5	5	3	4	4	4	3	4	4	2	4	3	5
1	15	10	2	3	2	4	3	2	3	3	2	3	2	3	3	3	2	3	2	2	3	2	3	3	2	3	3	2	2	3	2	4	3	2	4	4	3	2	4	2	2	4	3	2	4	3	4	2	3
1	14	10	2	3	1	3	1	1	2	1	1	2	1	1	3	2	1	5	1	3	5	3	1	5	1	1	5	4	1	2	4	4	3	3	2	4	4	2	3	2	1	4	3	1	5	1	4	3	3
1	13	10	2	5	3	1	1	1	5	5	1	1	5	4	3	5	1	2	5	1	1	1	5	1	1	4	1	5	1	1	1	5	4	1	5	5	5	1	5	1	1	2	4	1	5	1	5	1	4
1	15	10	2	2	3	5	3	3	3	2	3	3	3	4	1	4	4	3	2	2	2	2	3	2	3	4	2	2	2	3	3	4	2	3	3	3	3	3	3	3	3	3	3	3	3	2	3	1	2
1	17	10	2	2	2	4	2	2	4	3	2	2	4	3	3	3	2	1	4	4	1	1	4	2	1	3	3	4	1	1	1	4	4	1	4	5	4	1	4	1	1	3	3	1	4	1	4	1	3
1	13	10	2	2	2	4	2	2	4	2	2	2	3	2	2	4	2	2	2	2	2	2	4	2	2	4	2	4	2	2	2	4	4	2	4	4	4	2	4	2	2	2	4	2	4	2	4	2	4
2	17	10	2	3	2	4	3	4	3	3	4	4	4	3	4	4	3	1	4	2	2	1	4	1	2	5	1	3	2	2	2	4	3	2	3	4	3	1	3	1	1	1	3	1	5	2	4	2	5
1	13	10	2	4	2	4	2	3	4	2	2	2	4	2	4	4	2	2	3	2	1	2	4	1	1	4	2	3	3	3	2	4	3	1	4	4	4	1	4	3	2	2	4	2	4	1	5	3	4
2	13	10	2	3	3	4	3	2	3	2	3	2	3	2	3	3	3	5	2	4	5	3	2	5	3	1	5	2	1	4	3	4	1	4	2	4	1	2	3	5	4	5	3	1	1	5	3	3	2
2	15	10	2	3	4	4	2	4	3	2	3	3	3	3	3	3	3	3	3	3	3	1	3	3	3	2	3	3	2	3	3	3	2	3	3	4	3	3	3	3	3	3	3	1	3	1	4	2	4
1	15	10	2	4	2	1	2	2	4	4	1	2	3	2	4	5	2	2	3	3	1	1	4	2	2	4	1	3	1	2	2	4	4	2	4	4	3	1	4	2	2	2	3	1	5	2	3	3	4
2	14	10	2	3	2	4	1	3	4	1	4	3	3	2	4	3	2	2	4	2	1	1	3	1	1	4	1	3	2	3	3	5	2	5	3	4	2	3	3	2	2	4	3	1	4	2	4	2	4
2	14	10	2	3	2	4	2	2	3	2	1	2	3	2	2	3	1	3	3	1	3	2	4	3	2	3	2	2	2	3	2	4	2	2	4	4	4	2	4	2	2	2	3	2	4	1	4	2	4
2	13	10	2	3	3	3	1	5	3	1	2	3	3	2	3	2	2	4	1	3	5	3	2	4	3	2	5	3	4	3	3	2	1	4	3	2	1	3	3	3	3	4	3	3	3	2	4	4	4
1	14	10	2	3	2	2	2	2	5	2	2	2	2	4	2	4	3	2	2	2	2	2	4	2	2	2	2	2	2	2	3	4	3	2	4	4	3	1	4	2	2	2	2	1	4	2	4	2	3
1	12	10	2	5	2	4	1	2	5	2	1	1	4	3	3	4	3	2	4	3	2	1	4	1	2	5	1	1	2	3	4	5	4	3	2	1	1	2	3	4	5	4	3	2	1	1	2	3	4
1	15	10	2	4	2	5	1	2	5	1	1	2	4	3	4	4	2	1	1	1	1	1	2	2	1	1	1	3	1	1	1	5	1	1	4	1	4	1	4	4	1	5	4	5	4	1	1	3	2
2	17	10	2	2	2	4	1	2	3	1	4	2	2	1	3	1	2	4	1	3	4	3	1	4	3	2	4	3	1	4	4	4	3	3	2	4	3	1	2	3	2	5	3	1	4	2	3	4	3
1	14	10	2	4	2	4	1	4	3	1	2	3	3	1	1	4	2	1	3	1	1	1	4	1	1	4	1	3	3	2	3	4	2	3	3	4	2	4	4	3	4	3	3	1	4	2	1	4	4
1	14	10	2	3	3	4	3	4	4	3	4	4	3	3	4	4	3	2	3	3	1	1	3	1	1	4	1	4	2	2	3	3	3	4	3	3	2	3	3	4	3	4	3	2	4	4	2	4	1
1	13	10	2	4	1	3	1	1	4	1	1	1	4	1	1	4	2	2	4	2	2	2	4	2	2	3	2	3	1	2	2	4	3	2	3	4	4	2	4	2	2	2	3	1	4	2	4	2	4
1	15	10	2	2	2	4	2	2	2	2	2	1	1	4	3	4	3	2	3	2	1	2	4	2	2	3	3	4	2	2	2	3	3	4	4	4	4	2	4	2	2	3	4	2	5	2	4	3	3
2	14	10	2	3	2	4	2	3	2	2	2	4	2	2	3	4	3	4	2	4	4	2	2	4	3	2	3	4	2	3	3	4	2	4	3	4	3	2	3	4	3	3	3	2	4	1	3	2	2
2	17	10	2	3	1	5	5	1	5	3	1	1	3	5	5	5	5	1	1	1	1	1	5	1	1	4	1	5	1	1	1	1	1	1	5	1	3	3	5	1	1	1	5	1	1	1	3	5	5
2	14	10	2	4	2	4	2	4	5	2	2	2	4	2	2	3	3	3	2	2	2	2	3	2	2	4	4	4	2	3	2	3	2	1	5	4	2	2	2	3	1	4	5	2	4	2	4	2	4
1	17	10	2	3	3	4	2	2	3	2	2	2	3	2	4	2	2	2	3	2	3	2	3	3	2	3	3	2	2	3	2	4	2	2	4	4	2	2	4	3	2	4	4	1	4	2	4	2	3
1	16	10	2	4	2	1	3	2	4	1	1	1	3	2	4	4	2	1	4	2	2	1	4	1	1	4	2	4	1	2	1	4	4	2	4	3	4	1	5	2	1	1	4	1	3	1	4	2	4
2	14	10	2	4	3	2	1	3	3	1	4	3	1	3	2	5	1	1	2	1	1	1	3	2	1	3	1	3	3	4	4	3	3	4	3	4	3	2	4	4	2	5	2	1	4	1	5	1	5
2	13	10	2	3	2	4	4	2	3	4	2	2	3	4	4	3	1	4	2	4	4	1	2	5	2	2	4	5	1	1	2	4	3	2	3	4	4	2	4	2	3	2	3	2	4	1	4	3	4
2	15	10	2	2	1	4	1	1	4	1	2	1	3	3	4	4	1	1	2	1	1	1	5	2	1	3	1	3	1	3	3	3	4	2	3	4	3	3	3	2	3	3	3	1	5	1	3	3	2
1	14	10	2	4	2	4	4	2	4	4	3	4	3	4	4	4	3	2	4	4	2	4	4	3	4	4	2	4	4	2	3	5	3	4	4	5	2	4	3	3	4	4	4	5	1	4	2	4	3
2	14	10	2	2	3	4	3	2	3	3	2	2	3	4	3	3	2	3	2	2	2	2	4	2	2	2	2	2	2	4	3	2	3	3	3	3	2	2	3	3	2	4	2	2	4	3	2	3	2
2	13	10	2	5	2	4	4	2	5	2	2	2	4	4	4	5	2	1	5	2	1	2	5	2	1	5	1	2	2	2	3	4	3	3	4	3	3	3	4	2	2	2	4	2	4	2	5	2	4
1	14	10	2	2	5	4	1	5	2	2	5	5	1	1	2	1	1	5	2	2	5	2	2	5	2	2	5	2	2	4	4	4	2	5	2	3	2	4	2	5	4	4	2	2	3	5	3	5	2
1	13	10	2	2	2	2	2	2	3	3	2	1	3	2	2	1	1	2	2	2	2	2	3	3	2	2	3	4	2	2	2	4	4	2	4	4	1	2	4	2	2	2	2	4	4	4	2	2	2
1	13	10	2	5	3	4	1	1	4	1	1	1	3	1	5	4	3	1	4	2	3	1	3	3	1	3	2	3	1	3	1	3	3	1	3	3	3	1	3	3	1	3	3	1	3	1	3	2	3
1	16	10	2	3	3	4	3	3	2	2	2	3	2	2	3	3	3	3	2	3	3	2	3	3	2	2	3	2	2	4	3	5	2	3	3	4	3	2	3	5	2	5	3	2	5	3	2	3	3
1	13	10	2	3	2	3	3	2	4	3	2	2	4	2	2	4	2	1	4	3	2	2	4	2	2	4	3	4	2	2	2	4	2	2	4	4	4	3	4	2	2	2	4	1	2	3	4	2	4
1	15	10	2	3	2	4	3	3	3	2	2	2	4	3	3	3	2	3	2	2	2	1	3	2	2	4	3	3	2	3	2	4	2	3	4	3	2	3	3	3	3	3	3	3	4	1	3	1	3
2	15	10	2	3	3	4	1	3	4	2	4	2	3	2	4	2	2	2	2	2	2	2	3	2	2	2	2	3	2	4	4	3	3	4	2	5	2	2	2	4	4	4	2	2	4	3	3	4	3
1	15	10	2	3	2	4	3	2	3	3	3	2	2	2	3	3	2	2	3	3	2	4	3	2	2	3	2	3	2	2	3	3	4	3	3	4	3	2	3	3	4	4	1	3	5	3	3	2	3
1	16	10	2	3	2	2	2	2	4	2	2	2	4	2	3	4	2	2	4	2	2	2	4	2	2	4	2	4	2	2	2	3	3	2	4	4	4	2	4	2	2	2	3	2	4	2	4	2	4
2	15	10	2	4	2	3	1	2	3	2	1	1	3	1	1	3	1	2	1	2	2	1	4	2	1	1	2	3	2	1	2	5	3	2	4	5	3	4	4	1	1	3	3	1	5	2	4	3	4
1	13	11	2	2	2	3	1	2	3	2	1	1	2	2	2	4	2	1	4	2	2	2	4	2	2	2	2	3	2	3	2	3	3	2	4	4	3	2	4	3	2	4	4	2	4	2	3	4	3
2	17	11	2	3	2	4	2	2	4	2	2	2	3	3	3	2	2	2	3	2	2	2	3	2	2	2	3	2	4	4	2	2	2	2	3	2	3	4	3	3	2	4	3	3	4	3	4	3	2
2	17	11	2	3	2	4	3	4	4	2	3	2	3	4	4	5	3	2	4	1	3	1	4	2	1	4	1	3	2	3	3	3	2	3	3	2	2	3	3	1	3	2	3	3	3	2	4	2	4
1	13	11	2	4	2	4	3	2	4	3	2	3	4	3	4	4	2	2	4	4	2	4	3	2	3	4	2	4	2	3	2	4	3	2	4	4	4	2	4	2	2	2	4	2	4	1	4	1	4
2	13	11	2	4	1	1	1	1	4	4	1	1	1	4	4	4	2	2	4	3	3	1	3	2	1	3	3	2	1	3	2	4	3	1	4	4	2	3	4	2	2	4	4	1	3	2	3	3	4
2	14	11	2	4	2	4	4	1	4	4	1	1	4	4	4	4	1	1	4	2	1	1	4	1	1	4	1	4	2	1	1	4	3	1	5	4	3	2	4	1	1	1	4	1	5	4	4	2	4
2	13	11	2	3	3	4	3	3	3	2	2	3	3	3	3	3	3	2	2	2	2	2	3	2	2	3	2	3	2	2	3	3	3	3	3	4	3	3	3	2	2	3	3	2	4	2	4	2	4
2	15	11	2	4	4	4	2	4	3	2	2	4	3	2	4	3	2	1	4	2	1	2	5	2	1	2	1	2	1	3	2	3	2	2	4	4	2	2	4	2	3	4	4	2	4	2	4	2	4
2	13	11	2	4	2	3	1	2	1	1	1	1	2	1	2	4	2	2	4	3	2	2	3	2	2	4	2	4	2	3	2	4	3	2	4	3	3	2	4	2	2	3	3	2	3	2	4	2	3
2	15	11	2	4	3	5	2	4	4	1	4	1	4	4	4	4	2	1	5	2	1	1	5	1	1	4	1	3	3	2	3	4	4	2	4	3	4	4	4	2	2	2	3	3	4	2	5	1	5
1	13	11	2	4	3	5	3	3	5	2	1	2	3	3	3	5	1	1	4	2	1	1	5	1	2	5	2	4	1	2	2	4	3	2	4	5	5	1	4	2	1	2	4	1	5	2	5	2	4
2	13	11	2	3	1	1	1	1	2	1	1	1	2	1	1	2	1	4	2	3	4	2	2	4	1	2	4	2	2	4	1	3	2	1	4	2	2	2	3	2	2	4	3	1	3	2	3	2	3
2	13	11	2	3	4	4	2	3	4	3	4	4	3	4	4	4	4	4	4	4	4	4	4	3	3	4	3	4	3	3	3	4	4	4	3	4	4	3	4	3	3	3	3	3	3	2	4	3	3
1	13	11	2	3	2	4	1	3	4	1	3	3	4	2	3	1	3	3	2	4	3	1	3	2	1	3	2	3	1	3	2	3	3	2	2	4	3	2	4	3	1	3	4	2	3	2	4	1	4
2	13	11	2	3	3	3	2	3	3	1	1	1	3	2	3	2	2	4	2	3	4	1	1	4	3	1	5	3	1	4	1	3	1	1	3	4	3	1	3	3	1	5	3	3	3	2	5	2	4
1	17	11	2	4	3	4	1	3	4	1	2	4	4	2	4	3	2	2	3	1	2	1	2	2	2	4	2	4	1	2	3	4	3	2	4	5	4	2	4	2	3	3	3	1	5	1	4	2	3
2	17	11	2	4	5	4	2	4	4	2	3	4	5	4	4	3	4	3	4	3	2	2	3	2	3	4	2	4	2	3	2	4	3	4	3	4	4	2	3	2	4	2	3	2	4	1	4	1	4
1	14	11	2	2	1	2	1	3	3	1	1	1	2	3	2	3	2	4	1	2	4	2	1	4	2	1	4	2	3	4	2	3	2	2	3	3	3	3	2	2	2	5	2	3	3	2	4	2	4
2	13	11	2	3	3	3	3	3	3	3	3	3	3	3	3	4	4	1	4	4	1	1	4	1	1	4	1	2	1	1	1	5	2	2	5	5	3	1	5	1	1	1	5	3	5	3	5	1	5
2	15	11	2	3	3	2	3	2	3	3	2	2	2	2	3	3	2	4	3	3	4	2	3	3	2	4	3	2	1	3	2	4	3	2	3	3	3	2	3	3	3	4	3	2	3	2	4	2	3
1	15	11	2	3	3	5	5	4	4	5	5	4	3	5	5	5	5	2	3	2	1	1	4	1	2	5	1	1	3	4	4	3	2	5	1	3	2	3	2	4	5	5	3	2	3	3	2	3	4
1	15	11	2	2	4	4	2	3	3	1	3	2	1	4	3	2	2	4	2	1	5	2	3	5	2	2	4	1	2	4	3	2	2	3	2	3	2	2	2	2	2	4	3	2	4	3	4	2	4
2	16	11	2	4	2	2	2	2	4	2	2	2	4	2	2	4	2	2	4	2	2	2	4	2	2	4	2	3	2	3	2	4	3	2	4	4	3	2	4	2	2	4	4	2	4	2	4	2	3
1	13	11	2	5	3	4	3	3	5	4	3	4	5	5	4	5	3	1	5	1	1	1	5	1	1	5	1	5	1	2	3	5	5	2	4	4	5	2	4	1	1	1	3	1	4	1	4	1	5
1	13	12	2	5	1	4	1	3	5	2	2	1	4	5	5	5	3	1	5	2	1	1	5	1	2	4	1	2	2	2	2	4	4	1	5	5	5	3	5	1	3	1	5	1	4	1	5	1	4
1	17	12	2	3	1	3	2	1	3	1	2	1	3	1	3	4	2	1	4	3	1	1	5	1	1	3	1	4	1	1	1	3	3	1	4	5	4	1	4	1	1	1	1	1	5	1	5	2	3
1	13	12	2	3	4	3	2	3	2	2	2	2	3	2	2	4	2	2	3	2	2	2	4	3	2	4	2	3	4	2	2	4	3	3	4	4	4	3	3	2	2	3	2	2	4	2	4	3	4
2	13	12	2	2	2	1	1	1	2	3	2	2	2	1	4	3	3	4	1	4	5	1	1	2	4	1	4	4	3	4	2	3	1	3	2	3	3	2	3	4	3	4	4	1	3	4	4	1	1
1	14	12	2	4	2	5	3	2	4	2	2	2	3	2	4	4	2	1	4	2	2	2	4	2	2	4	1	4	1	2	2	4	4	2	4	4	4	2	4	2	2	2	4	2	4	2	5	3	4
2	17	12	2	4	5	4	4	2	5	3	1	2	5	4	5	5	1	1	5	1	1	1	5	1	1	5	1	4	1	1	1	4	4	1	5	4	4	2	4	1	2	1	4	2	4	2	4	2	4
1	14	12	2	5	3	5	3	5	5	3	3	4	4	4	5	5	5	1	5	1	1	1	5	1	1	5	1	4	2	2	4	4	5	3	4	5	5	1	4	1	2	2	3	2	4	2	5	3	4
1	15	12	2	2	2	5	1	5	3	1	4	1	1	3	4	4	4	3	2	3	4	3	1	1	1	3	5	4	2	3	3	2	1	4	1	2	3	4	2	5	2	3	2	1	3	5	3	1	2
2	16	13	2	4	2	5	2	2	4	4	3	2	4	4	4	5	3	2	4	3	1	2	4	1	3	4	1	4	1	3	3	4	3	2	4	4	3	1	4	3	2	3	4	2	4	2	4	2	4
2	14	13	2	4	3	5	1	5	4	1	2	3	4	3	4	5	1	1	5	1	1	1	5	1	2	5	1	2	1	1	2	5	3	1	5	5	5	3	5	2	1	3	5	1	5	1	5	1	5
2	17	13	2	3	2	3	3	3	3	3	1	2	2	2	2	3	2	3	3	2	3	3	2	3	2	2	3	1	1	4	3	3	3	1	3	4	3	1	3	4	2	5	3	2	4	3	4	3	3
2	17	13	2	3	1	2	1	2	1	2	2	2	2	1	1	3	1	2	2	2	3	1	3	3	1	1	2	2	2	4	2	5	2	2	3	4	2	1	3	4	1	4	3	1	5	2	3	3	3
2	13	13	2	3	2	3	1	1	3	3	1	1	1	3	2	1	2	4	2	1	5	2	2	5	2	1	5	1	1	1	1	3	1	1	1	3	1	1	1	1	1	4	1	1	3	1	3	3	3
2	13	13	2	2	1	1	2	2	3	1	1	2	2	1	1	2	1	3	1	3	3	2	2	3	2	3	3	3	1	1	2	5	4	3	3	4	3	1	3	1	2	3	3	2	3	2	1	3	3
2	14	13	2	3	3	4	1	2	4	2	2	2	3	4	2	4	2	2	4	1	2	2	3	2	2	2	2	3	2	2	3	4	3	2	4	4	3	2	4	3	3	3	4	2	4	3	4	2	2
1	13	13	2	4	5	4	2	4	3	3	5	5	4	3	5	3	3	3	3	3	3	3	3	4	2	3	3	4	5	3	3	2	3	5	3	2	3	3	3	3	3	3	3	3	3	1	5	3	5
1	14	13	2	4	3	2	2	3	4	3	3	2	4	3	2	4	3	2	4	4	2	2	4	1	3	3	1	4	2	3	3	4	3	2	3	4	3	2	4	4	1	1	4	2	5	2	4	2	4
2	14	13	2	2	2	3	2	2	2	2	2	3	3	3	3	3	3	2	3	2	2	2	2	2	2	2	3	3	3	2	3	3	3	3	2	3	2	2	2	2	3	3	3	2	4	2	3	2	4
2	15	13	2	3	2	3	1	3	4	1	1	2	4	2	2	4	2	3	3	3	2	2	4	2	2	3	2	3	2	2	1	4	4	2	4	3	3	2	4	2	1	2	3	3	4	2	4	2	4
1	15	13	2	3	1	2	1	4	4	1	1	1	3	4	1	4	2	1	4	1	1	1	4	1	1	4	1	4	1	1	2	4	4	1	5	4	4	1	4	4	1	1	3	1	5	2	5	2	4
2	15	13	2	4	3	5	1	3	4	1	1	3	3	1	5	4	5	1	5	5	1	2	4	1	1	4	1	4	1	1	1	5	3	2	4	5	4	1	4	1	1	2	4	1	5	1	5	1	4
2	13	13	2	3	2	3	1	2	2	1	1	2	3	1	1	1	1	4	1	2	4	4	2	4	1	2	5	3	1	2	2	2	3	2	3	2	3	3	3	2	2	3	3	2	2	2	4	2	3
2	16	13	2	3	3	5	4	4	5	3	2	3	2	4	3	3	3	4	4	4	3	4	4	3	3	3	4	3	3	2	2	2	3	4	3	3	3	4	3	3	4	1	3	1	5	3	4	5	4
1	14	13	2	3	2	4	1	3	4	1	2	3	3	2	4	3	2	2	3	1	2	1	3	2	3	4	3	2	2	2	3	5	3	2	3	4	2	1	2	3	2	4	2	1	5	2	4	3	2
2	16	13	2	3	2	4	2	2	4	2	2	4	3	2	4	4	3	4	4	2	5	1	5	2	1	3	2	3	3	3	3	3	3	3	3	3	3	3	3	3	3	3	3	3	3	3	3	3	3
2	17	13	2	3	3	4	1	1	4	1	1	1	5	1	4	4	1	2	4	1	3	1	4	1	1	3	3	4	1	3	1	4	3	1	5	4	3	2	5	3	2	3	5	1	4	1	5	4	5
2	13	13	2	4	3	2	1	3	4	2	1	1	4	3	4	5	1	1	4	3	2	1	5	1	1	4	1	4	2	2	1	5	3	2	4	4	3	2	4	2	2	1	3	2	4	2	3	1	5
1	13	13	2	4	3	4	2	3	3	3	2	3	4	3	5	3	3	2	4	2	2	2	3	1	2	4	2	3	2	2	3	4	3	2	4	4	3	2	3	3	2	2	3	1	5	2	4	2	4
2	16	13	2	4	3	4	4	3	4	4	4	4	4	4	4	4	4	4	4	4	4	4	4	4	4	4	4	4	4	4	4	4	4	4	4	4	4	4	4	4	4	4	4	4	4	4	4	4	4
2	14	13	2	3	2	3	2	2	3	2	2	2	2	2	3	3	3	2	3	3	3	2	3	3	3	3	3	3	3	2	2	4	3	3	3	3	3	3	3	3	3	3	3	3	3	3	3	3	3
2	15	13	2	4	2	2	4	2	4	4	2	3	4	4	4	4	2	2	4	4	4	4	4	4	4	4	4	4	1	1	1	5	2	1	4	5	2	4	4	2	1	2	5	1	4	4	4	5	4
1	13	13	2	3	4	4	1	3	2	2	3	2	3	1	3	3	1	3	3	3	3	2	3	3	2	2	3	3	3	3	3	3	3	3	3	3	3	3	3	3	3	3	3	3	3	3	3	3	3
2	14	13	2	3	2	4	2	2	4	3	1	2	4	4	1	4	3	2	3	2	1	1	4	1	1	3	1	4	1	1	2	4	3	1	2	4	3	1	4	2	1	3	3	1	5	2	5	1	5
1	13	13	2	4	1	1	1	1	5	5	1	1	5	5	1	5	3	1	5	1	5	3	5	3	3	3	3	3	3	5	3	5	5	5	1	1	4	2	3	5	1	3	2	4	3	3	3	3	3
2	16	13	2	3	3	4	3	4	3	2	2	4	4	3	2	4	2	2	2	2	2	3	3	3	2	2	2	2	3	3	4	1	3	3	2	1	2	3	2	3	5	3	2	4	1	2	3	2	3
1	13	13	2	3	2	3	1	1	3	1	2	2	3	2	4	5	2	1	3	2	1	2	4	1	2	3	1	5	1	3	1	5	3	1	4	4	3	5	4	2	1	3	4	1	5	2	4	3	2
2	13	13	2	4	2	4	3	2	4	3	3	2	2	4	4	4	2	2	4	2	2	2	4	2	3	3	1	4	2	1	3	4	3	2	4	3	4	3	4	3	2	2	4	2	4	1	4	3	3
1	16	14	2	4	2	4	3	3	4	1	1	2	4	3	4	4	1	1	4	1	1	1	5	1	1	4	1	3	2	1	2	3	4	2	4	5	4	2	4	1	1	3	3	1	5	1	5	1	5
2	14	14	2	4	3	4	3	3	3	3	2	2	3	3	3	3	2	2	3	3	2	3	4	2	2	3	2	3	3	3	3	4	3	3	3	4	3	3	3	2	2	3	3	2	4	2	3	2	4
2	14	14	2	4	3	5	2	4	4	1	1	3	3	2	3	4	2	3	4	3	2	2	3	2	2	4	2	4	3	3	3	4	3	4	2	3	3	3	2	2	3	2	3	3	5	3	4	3	3
2	14	14	2	5	2	5	5	2	5	5	1	1	3	5	3	4	2	1	4	1	1	1	5	1	1	4	1	3	1	2	1	5	5	1	5	4	4	2	5	2	2	2	2	2	5	3	5	1	4
1	16	14	2	3	2	3	3	2	3	1	1	2	4	3	2	5	1	2	3	2	2	1	4	2	1	3	2	3	1	1	2	4	4	2	3	5	5	3	4	1	3	2	3	1	5	1	5	1	5
1	14	14	2	4	3	4	2	3	4	2	1	2	3	2	3	5	2	3	2	1	2	1	5	3	1	2	2	3	1	2	2	5	4	2	3	5	5	2	3	1	1	1	4	1	5	1	5	1	5
1	15	14	2	1	1	1	1	1	1	1	1	1	1	1	1	1	1	5	1	5	5	1	1	5	5	1	5	1	1	5	1	1	1	1	1	1	1	4	1	5	1	5	1	1	1	3	1	2	1
2	16	14	2	5	2	4	2	2	5	2	2	2	4	2	4	5	2	2	4	2	2	2	5	2	2	5	2	3	2	2	2	4	3	2	4	4	4	2	4	2	2	3	4	2	4	2	4	2	4
2	15	14	2	4	3	5	2	3	5	2	2	2	5	2	4	4	2	3	4	2	2	2	4	2	2	4	2	4	2	3	2	4	3	2	4	4	4	2	4	2	2	3	4	2	4	2	5	2	4
1	15	14	2	4	3	2	2	3	4	1	1	2	4	3	1	4	2	2	3	1	1	1	4	1	1	3	1	4	1	2	1	4	3	2	3	4	4	1	3	2	2	2	3	1	4	3	5	2	4
2	17	14	2	3	3	4	3	4	4	2	1	2	3	3	4	3	2	3	4	2	4	2	2	3	2	3	4	2	2	3	2	2	2	2	4	3	3	4	4	3	2	3	3	3	2	2	4	3	4
1	15	14	2	2	2	3	2	2	3	2	2	2	2	2	2	4	2	3	3	3	2	2	4	2	2	2	2	4	2	2	2	4	3	3	3	4	3	2	3	2	3	3	3	2	4	2	3	4	3
1	16	14	2	3	3	5	3	5	4	3	5	3	4	4	5	3	4	3	4	3	2	3	3	3	3	3	2	4	2	4	5	4	3	4	2	4	3	2	3	4	4	3	3	1	4	1	4	3	4
2	15	14	2	3	2	3	2	2	3	2	2	2	3	2	4	3	2	3	2	3	3	2	2	3	2	1	4	3	4	3	2	3	2	2	3	1	2	3	3	3	3	3	3	3	5	2	4	3	3
2	16	14	2	3	1	2	4	1	2	3	1	1	2	4	1	4	2	1	4	2	1	1	4	1	1	3	1	4	1	3	1	4	4	2	3	3	4	4	3	2	2	2	3	1	3	2	4	2	4
2	15	14	2	3	1	1	1	1	3	1	1	1	2	1	1	4	1	3	3	1	2	1	5	2	1	3	2	4	1	2	1	4	3	1	5	4	4	1	4	1	2	2	4	1	4	2	4	1	5
2	14	14	2	4	2	3	2	2	5	3	1	2	5	3	3	5	2	1	5	2	1	1	5	1	1	5	1	2	1	3	1	4	3	1	4	4	3	1	4	1	1	3	4	1	4	1	5	1	5
1	15	14	2	3	2	4	2	2	4	2	2	2	2	1	1	4	1	2	3	3	2	1	4	1	3	3	1	3	2	2	1	4	2	1	4	4	4	2	4	3	1	4	4	2	5	2	4	2	4
1	15	14	2	4	5	5	3	5	4	2	2	5	5	3	5	3	4	2	3	4	2	1	4	2	2	2	1	3	2	3	5	4	3	5	3	3	3	4	2	3	4	4	5	1	4	2	4	3	4
1	16	14	2	1	3	4	1	1	4	1	4	3	1	3	3	1	3	3	1	4	4	4	1	3	5	1	5	2	3	5	5	3	1	5	1	4	1	4	1	4	5	5	1	2	3	2	4	4	4
2	14	14	2	2	3	3	1	2	2	1	1	1	2	1	2	3	2	4	3	3	4	3	2	4	3	2	4	2	1	4	2	4	2	2	3	4	3	1	3	4	3	4	3	1	4	2	4	3	4
1	18	14	2	3	2	3	2	3	3	2	2	2	3	2	2	4	2	2	3	2	2	2	3	2	2	3	2	3	1	2	3	4	3	3	3	4	4	2	3	2	2	2	3	1	4	1	4	2	4
1	16	14	2	4	5	3	2	3	3	2	4	3	4	4	3	4	2	1	4	1	1	1	4	1	1	4	1	3	1	3	4	5	2	5	3	5	3	1	2	1	5	3	3	1	5	1	5	5	4
2	13	14	2	3	1	4	2	2	3	2	2	2	3	2	2	3	2	2	4	2	2	2	3	2	2	4	2	2	2	3	2	4	3	2	4	4	3	2	4	2	2	3	4	2	4	3	4	2	4
1	14	14	2	4	1	3	3	2	4	3	3	2	3	3	2	4	2	1	4	1	1	1	4	1	1	4	1	3	2	1	1	4	3	2	4	4	4	3	4	2	2	2	4	2	4	2	4	2	4
2	15	14	2	4	2	2	1	2	2	1	2	2	4	2	2	4	3	2	4	3	2	2	4	1	2	4	2	4	2	2	2	4	4	2	4	4	4	2	4	2	2	2	4	2	4	2	4	2	4
2	16	14	2	2	1	2	4	2	2	4	1	1	1	2	1	5	1	1	3	1	1	1	5	1	1	2	1	2	2	4	2	3	2	2	4	4	4	2	4	2	2	2	4	2	4	1	5	1	3
1	15	14	2	4	2	3	2	3	4	2	1	2	4	3	2	3	2	1	3	1	1	1	3	2	1	3	2	3	1	2	2	4	3	2	3	4	3	2	3	2	3	2	3	1	4	2	4	2	4
2	15	14	2	5	3	5	1	3	4	1	3	3	4	1	4	5	1	1	2	1	1	1	5	1	1	4	1	2	2	4	4	4	2	4	3	4	4	2	3	4	3	4	3	2	4	1	5	2	5
1	13	14	2	1	2	3	4	2	5	2	1	2	4	4	4	4	3	2	4	2	1	4	4	1	2	5	1	4	2	2	1	3	4	2	4	4	4	3	4	2	2	2	4	3	3	2	4	2	4
2	17	14	2	3	2	4	3	5	4	3	3	4	2	4	2	2	2	3	2	2	3	2	2	3	4	2	5	3	3	4	4	4	2	4	2	4	3	3	2	4	3	4	1	2	3	2	3	3	3
2	15	14	2	3	2	4	3	3	4	4	2	2	4	3	4	4	2	2	3	4	2	2	4	2	2	3	2	2	1	3	2	4	3	2	4	4	3	1	4	1	1	2	3	1	4	2	4	4	3
2	15	14	2	3	5	4	2	5	3	2	2	5	2	2	2	3	2	4	2	1	4	2	2	3	2	2	4	2	2	5	4	2	2	5	1	4	2	4	1	4	4	5	1	2	5	1	4	4	4
1	14	14	2	4	2	3	3	2	3	3	2	2	3	3	2	3	2	2	3	2	3	2	3	2	2	3	3	2	1	3	2	4	2	2	4	4	3	2	4	2	2	2	4	2	4	3	3	2	4
2	16	14	2	5	2	3	3	1	4	1	1	1	5	4	1	5	1	1	4	1	1	1	5	1	1	5	1	3	1	2	3	4	3	2	3	5	4	1	3	1	2	1	3	1	5	1	5	1	4
2	13	14	2	4	2	4	3	3	4	1	2	2	3	2	4	2	2	2	3	2	2	1	3	2	1	3	3	2	2	2	2	3	2	2	4	3	2	3	4	2	2	2	3	2	1	2	2	4	4
2	13	14	2	3	2	3	2	2	3	2	2	2	3	3	3	3	2	2	2	3	2	2	4	2	2	3	2	3	2	2	3	4	3	3	3	4	4	2	4	2	2	3	3	2	4	2	3	2	4
2	13	14	2	3	3	4	3	2	3	2	3	2	2	2	4	4	3	2	3	2	2	1	5	1	1	4	2	3	1	2	2	4	4	4	3	4	3	2	4	2	1	2	4	1	5	1	5	3	4
2	14	14	2	3	1	3	2	3	4	2	5	2	4	3	5	4	2	2	3	2	2	2	4	2	2	4	2	4	3	2	3	4	3	3	3	4	3	2	3	2	2	2	3	2	4	2	5	2	5
2	17	14	2	4	3	3	2	1	4	3	2	3	4	2	2	4	2	2	3	3	3	2	3	3	2	3	3	4	2	2	2	4	3	3	3	5	4	1	4	3	2	3	3	1	4	1	5	2	4
2	14	14	2	5	1	3	1	3	5	1	1	3	5	1	5	5	1	1	5	1	1	1	5	1	1	5	1	2	3	3	3	5	3	3	3	5	4	2	3	3	2	3	4	2	4	3	5	2	5
2	16	14	2	3	3	4	2	3	4	2	2	3	4	4	3	5	2	1	4	2	2	1	4	1	1	3	1	3	2	2	2	4	4	3	3	4	4	2	4	2	2	2	3	2	4	2	3	2	3
2	14	14	2	5	4	3	2	1	5	2	1	1	4	2	2	4	1	1	4	1	1	1	4	1	2	5	2	2	2	1	2	4	2	2	5	3	3	1	4	2	2	3	4	2	4	2	3	4	4
2	13	14	2	4	4	3	1	2	2	1	1	1	2	2	3	1	1	5	1	5	5	1	1	5	1	2	4	1	1	5	5	4	1	3	1	4	2	1	1	5	1	5	1	1	4	2	3	3	3
2	14	14	2	5	2	5	5	3	5	5	1	2	5	5	5	5	5	2	5	4	1	1	5	1	1	5	1	4	1	1	2	5	5	2	4	5	5	1	5	1	1	1	4	1	5	3	5	1	5
2	15	14	2	1	3	3	3	4	2	2	2	3	2	2	2	4	1	2	2	3	2	1	4	2	1	2	3	2	2	3	3	4	3	2	3	2	4	2	4	2	2	2	2	2	5	1	4	3	3
2	16	14	2	2	2	3	2	2	3	2	2	2	2	2	4	2	2	3	2	4	4	4	2	4	3	2	4	2	4	3	3	2	2	2	3	2	3	3	3	4	2	4	2	3	3	2	4	3	4
1	14	14	2	3	1	2	2	2	3	1	1	1	3	1	1	3	1	2	3	3	2	1	3	3	1	2	4	3	1	2	1	5	3	2	4	5	3	1	4	3	1	4	4	1	4	2	4	2	3
1	13	14	2	3	1	4	3	1	4	1	1	1	3	2	2	2	3	3	3	3	3	1	3	2	2	3	3	3	2	3	2	5	3	2	4	5	3	1	4	1	1	2	4	1	5	2	4	3	3
1	18	14	2	5	2	4	4	3	4	3	1	1	4	4	3	5	3	1	5	2	2	1	5	1	1	5	1	3	2	3	2	4	4	1	4	4	4	1	4	1	1	1	4	1	4	2	4	1	5
1	18	14	2	3	4	4	2	3	5	2	2	4	3	5	4	3	2	2	2	4	2	1	3	2	2	2	3	2	2	4	3	2	2	3	3	2	2	3	3	1	2	5	4	2	2	2	3	2	4
1	13	14	2	3	2	2	1	2	3	1	2	2	3	2	3	4	1	2	3	2	2	2	4	2	2	3	2	4	2	2	1	4	4	2	3	4	4	2	3	2	1	1	3	1	4	1	4	2	4
2	15	14	2	3	2	4	3	2	5	1	1	2	4	3	4	4	3	2	4	2	2	1	4	2	2	4	2	4	2	2	2	4	3	2	4	3	4	2	4	2	3	2	4	2	5	1	3	2	4
1	13	14	2	4	1	4	4	1	3	4	1	1	4	4	4	3	3	3	3	3	3	1	3	3	1	1	3	1	1	1	1	1	1	1	3	1	1	1	3	1	1	1	3	1	3	1	5	3	4
1	13	14	2	3	5	5	4	5	5	4	5	5	3	4	5	4	4	2	4	2	3	1	4	1	2	3	2	3	3	3	4	4	3	5	2	3	4	3	3	3	3	3	4	2	4	1	4	3	5
2	15	14	2	4	1	4	4	3	4	3	1	2	4	4	4	5	2	1	4	2	2	1	4	2	2	4	1	4	1	2	2	4	4	2	4	4	4	2	4	2	2	2	4	2	4	2	4	2	4
1	14	14	2	3	5	4	1	1	3	1	3	3	2	1	2	3	1	5	2	2	5	1	3	4	1	2	5	1	3	5	5	3	1	3	1	4	1	1	1	3	5	5	1	1	3	1	3	1	4
1	14	14	2	3	2	2	1	2	4	2	2	2	2	2	2	4	3	2	3	3	2	1	4	2	2	4	2	3	1	2	2	4	4	3	4	4	4	2	4	2	2	3	3	1	4	1	4	2	5
2	13	14	2	4	2	5	3	2	5	2	2	2	4	2	4	5	2	1	5	2	1	1	5	1	1	5	1	4	1	2	2	5	5	1	4	5	3	2	4	1	2	2	3	2	1	5	3	2	3
2	13	14	2	4	4	4	2	3	3	2	4	3	4	4	3	4	3	2	4	3	2	2	4	2	2	3	1	3	3	3	4	3	2	4	2	3	4	3	2	3	4	3	2	3	4	3	4	3	3
1	15	14	2	3	2	4	2	2	4	3	3	3	4	4	4	4	3	2	3	3	2	2	3	2	2	4	3	4	2	3	2	4	3	2	3	4	3	2	3	2	2	3	3	2	3	2	4	2	4
2	14	14	2	3	3	4	2	3	4	2	3	4	4	4	4	4	2	1	4	1	2	3	5	1	2	4	1	3	1	3	3	3	3	2	3	3	3	2	3	3	3	3	4	2	4	1	4	2	4
1	17	14	2	4	3	4	2	4	4	2	1	2	4	4	3	4	2	2	3	2	2	2	4	2	1	4	1	3	2	3	2	3	4	2	4	3	4	2	4	2	2	2	4	2	4	2	2	3	2
2	16	14	2	3	3	4	2	5	2	1	4	3	2	4	3	3	1	2	2	1	2	2	4	2	2	2	2	2	2	4	3	5	2	2	3	5	2	3	3	4	3	3	3	1	5	3	2	3	2
2	13	14	2	3	1	5	3	2	5	3	5	1	4	3	4	5	1	3	1	1	3	1	4	2	1	4	1	5	1	3	3	4	1	3	4	4	2	2	4	4	4	5	5	4	5	1	2	5	3
1	14	14	2	4	4	4	2	4	4	2	2	4	4	4	4	4	2	2	2	2	2	2	3	2	2	2	2	3	2	3	4	4	3	4	3	4	3	1	3	2	3	3	3	1	4	1	5	4	4
1	18	14	2	3	2	3	2	4	5	1	1	1	3	4	4	5	1	2	5	2	1	1	5	1	1	5	1	4	3	3	2	1	4	2	4	3	4	4	4	2	1	1	4	4	4	1	3	4	2
2	15	14	2	3	3	4	2	3	4	2	2	2	3	2	4	4	1	3	3	2	2	1	3	3	1	4	2	3	1	1	3	4	3	3	4	3	3	3	3	1	1	2	3	1	4	1	5	4	5
2	14	14	2	2	1	3	5	1	4	1	1	1	3	4	3	5	2	1	2	1	1	1	5	1	1	4	1	3	2	1	1	3	4	1	5	5	5	2	5	1	2	1	3	1	4	1	2	2	5
2	16	14	2	3	4	4	2	3	4	2	4	4	3	2	4	2	3	4	2	2	4	2	2	4	2	2	4	4	3	2	3	4	3	4	2	4	3	4	2	2	4	3	2	2	4	1	4	3	3
2	15	15	2	3	2	4	4	3	5	4	2	2	4	4	4	4	3	1	4	2	1	1	5	1	2	4	1	4	1	1	1	4	4	2	4	4	4	1	4	1	2	1	4	1	4	1	4	4	4
1	14	15	2	3	2	2	3	2	3	3	2	2	3	4	3	4	2	2	4	2	2	2	4	2	2	4	1	4	2	2	2	3	3	2	3	3	3	3	3	2	3	2	2	2	3	2	3	2	2
2	15	15	2	3	4	4	4	5	4	4	4	4	2	3	4	3	3	4	3	4	4	4	4	3	4	3	4	4	3	4	4	4	4	4	3	4	4	2	2	4	4	4	2	2	4	2	4	3	4
2	14	15	2	2	2	4	1	1	1	1	1	1	1	1	1	3	1	2	1	4	2	1	1	4	1	1	3	1	1	1	2	1	3	1	2	3	3	2	4	1	1	3	3	1	3	2	2	3	4
1	17	15	2	4	2	2	1	1	5	1	1	1	5	1	1	4	2	2	3	1	1	1	4	2	1	3	2	4	1	2	1	2	3	2	4	3	5	1	3	1	1	1	3	1	5	1	5	1	5
2	17	15	2	3	3	5	3	3	4	4	2	3	4	4	4	4	3	2	3	2	2	2	3	2	2	2	2	3	1	3	3	3	3	2	3	3	3	2	3	2	3	4	3	2	3	3	3	4	4
1	15	15	2	4	3	3	3	3	4	2	2	3	4	4	3	4	3	2	4	2	1	2	4	2	1	4	2	4	2	3	1	4	3	2	4	4	4	2	4	1	2	2	4	1	4	1	5	2	4
2	14	15	2	4	3	5	4	2	5	4	1	2	5	4	5	5	1	1	5	2	1	1	5	2	1	5	1	4	2	1	2	3	1	3	1	3	5	1	2	1	3	2	4	1	4	2	3	4	1
2	14	15	2	3	3	4	2	5	2	2	4	4	2	2	4	2	1	3	3	1	2	2	2	4	2	2	4	2	4	4	3	2	1	4	1	3	5	5	2	4	5	5	2	1	3	2	5	1	4
1	17	15	2	4	2	4	3	4	4	3	3	4	4	3	3	4	3	1	4	3	1	1	4	1	1	4	1	4	3	2	2	4	4	2	4	4	4	2	4	3	3	2	4	1	4	2	4	2	4
1	15	15	2	4	1	3	1	2	5	1	1	2	4	3	3	5	1	1	5	2	1	1	5	1	1	5	1	3	1	3	2	5	4	1	4	5	5	1	5	1	2	1	4	1	5	1	4	1	5
2	15	15	2	4	1	1	3	1	4	3	1	1	4	3	1	4	2	1	4	2	1	1	5	1	1	5	1	5	1	1	1	4	5	1	5	5	5	1	5	1	1	1	4	1	5	1	4	1	5
2	15	15	2	4	4	4	1	4	5	1	2	2	3	1	4	3	1	3	3	1	2	1	4	2	1	3	2	3	1	3	5	4	2	4	3	5	4	1	3	3	3	3	2	1	5	2	5	2	5
2	15	15	2	4	2	2	3	2	4	3	2	2	4	3	4	4	3	1	4	2	1	2	4	1	2	4	1	4	1	2	2	4	4	2	4	4	4	2	4	2	1	2	4	2	4	3	4	2	4
2	16	15	2	2	4	3	3	5	3	1	3	3	2	3	4	2	1	3	2	1	1	1	3	2	1	3	2	2	1	4	4	3	3	4	3	4	4	2	2	5	4	4	3	1	4	3	4	4	4
2	13	15	2	4	4	5	1	2	4	2	2	1	1	2	2	4	3	1	4	3	2	2	2	2	2	3	1	1	1	1	2	5	4	3	3	5	5	1	4	2	1	3	2	1	5	2	5	1	5
1	14	15	2	5	4	5	3	4	5	2	3	4	5	4	5	4	3	1	4	2	1	1	3	1	1	4	1	3	2	2	4	3	3	4	2	3	3	2	3	1	3	1	2	1	2	2	4	3	4
2	17	15	2	4	2	4	3	3	4	3	1	2	3	3	4	4	2	2	4	2	2	2	4	2	2	3	2	4	2	2	2	4	3	2	4	4	4	2	4	2	2	2	3	2	4	2	4	2	4
1	15	15	2	3	4	5	1	4	3	1	3	4	3	2	5	3	2	2	2	2	3	5	3	2	1	2	1	1	1	5	4	3	2	4	2	3	4	1	2	4	5	5	1	2	3	2	4	2	4
2	17	15	2	3	3	4	1	3	4	1	3	2	3	1	3	3	1	3	2	1	3	1	3	2	1	2	2	2	2	3	2	3	3	4	3	4	3	2	3	3	3	4	2	2	4	1	4	2	3
2	17	15	2	3	2	3	2	3	4	3	2	2	4	3	4	4	3	1	2	2	1	1	4	2	1	3	1	3	2	3	2	3	3	2	4	4	4	2	4	2	3	2	3	2	4	2	3	2	3
2	13	15	2	4	3	4	3	3	3	2	2	2	4	3	4	4	3	2	3	2	2	2	3	2	2	3	2	3	2	3	3	2	2	2	3	3	3	3	3	3	2	3	3	2	4	3	3	3	4
1	16	15	2	3	2	3	2	4	3	2	2	2	2	3	3	4	2	2	3	3	2	2	4	3	3	4	2	4	2	3	3	4	2	3	3	4	4	2	4	2	2	3	3	2	4	2	4	2	4
2	18	15	2	4	1	4	4	2	4	4	1	1	4	4	1	5	1	1	4	2	1	1	4	1	1	4	1	3	1	2	2	4	4	1	4	4	4	3	3	1	1	2	2	1	5	4	4	1	4
2	16	15	2	3	2	4	4	4	4	4	2	2	3	4	3	5	4	2	3	3	2	2	4	2	2	4	1	3	2	3	3	3	3	3	3	3	3	2	3	3	2	3	3	1	4	1	4	2	4
2	13	15	2	3	2	4	2	2	4	2	2	2	3	3	3	4	2	2	4	2	2	2	5	1	1	4	2	3	2	2	2	4	4	2	4	4	4	2	3	2	2	2	3	2	4	1	5	4	4
2	17	15	2	4	2	4	3	2	5	1	1	2	4	3	2	5	3	1	4	2	1	1	5	1	1	4	1	3	1	3	2	5	4	1	4	5	3	2	4	2	3	2	4	1	5	2	4	3	4
2	14	15	2	4	3	4	3	4	4	2	2	2	2	2	2	4	1	2	4	2	2	1	4	2	2	3	2	4	2	2	3	4	4	3	3	4	4	2	4	2	2	2	3	2	4	2	4	2	4
1	13	15	2	3	3	4	2	3	4	2	2	2	3	2	3	4	1	2	1	1	1	1	5	1	1	4	1	2	1	4	2	3	1	2	2	4	4	2	4	1	2	4	3	1	4	1	5	1	5
2	14	15	2	4	2	4	3	1	5	2	1	1	4	3	2	4	1	2	3	2	1	1	4	1	1	3	1	3	2	2	1	2	3	1	4	3	4	2	5	4	2	4	3	2	4	2	4	1	4
2	14	15	2	4	4	4	4	1	4	1	1	1	5	4	4	4	1	1	4	1	1	1	4	1	1	5	1	4	1	1	1	4	1	1	5	4	4	1	4	1	1	1	4	1	5	1	4	1	5
2	14	15	2	3	3	4	2	2	4	1	1	2	3	3	2	4	2	2	4	1	2	1	4	2	2	4	1	4	2	3	2	4	3	3	3	4	4	1	3	2	2	2	3	2	4	2	4	2	3
1	16	15	2	3	4	4	2	4	3	2	2	2	3	3	2	4	2	2	3	2	2	2	3	2	2	3	2	2	2	3	3	3	3	2	3	3	3	3	2	2	3	3	2	2	3	2	3	3	4
2	18	15	2	4	4	5	2	4	5	2	5	3	4	4	3	4	2	2	4	2	2	1	4	1	4	4	1	3	2	3	5	4	3	5	2	4	3	1	2	3	3	3	2	1	5	2	4	2	4
2	16	15	2	4	2	4	3	2	4	3	2	2	4	4	4	3	2	3	3	3	3	2	3	3	2	3	3	4	1	1	4	4	4	2	4	4	4	2	4	2	2	3	3	1	4	2	4	4	3
1	15	15	2	3	2	4	3	2	3	3	2	2	3	3	3	3	2	3	3	2	3	2	4	3	2	3	3	4	2	2	2	4	2	2	2	4	3	2	4	2	2	3	3	1	4	1	5	2	4
1	14	15	2	3	1	3	3	1	4	3	1	1	3	4	2	3	1	2	2	3	2	1	4	2	1	4	3	4	1	2	2	5	3	2	4	4	4	2	4	1	1	1	4	2	4	1	5	1	5
2	14	15	2	4	2	4	3	3	5	3	1	2	4	3	4	5	2	1	4	2	1	2	5	1	1	5	1	4	2	3	2	5	3	2	5	4	4	2	4	2	1	1	4	1	5	2	5	2	5
2	14	15	2	5	1	5	1	1	5	1	1	1	3	1	5	4	1	5	1	1	5	1	5	1	1	1	5	3	1	1	1	5	1	1	5	5	5	1	5	1	1	3	4	1	5	3	5	1	5
2	15	15	2	3	5	5	2	5	4	1	5	5	3	2	4	2	2	4	2	2	3	2	3	4	1	2	3	3	4	2	5	2	3	5	2	2	4	4	2	1	5	3	1	2	4	1	4	2	5
1	15	15	2	3	1	5	3	1	4	2	1	1	4	3	3	5	1	1	4	1	1	1	2	1	1	5	1	4	1	1	1	5	5	1	4	5	4	2	5	1	1	1	5	1	5	1	5	2	5
1	17	15	2	2	1	3	2	2	4	2	1	1	4	1	2	3	2	3	3	3	2	1	3	2	2	4	2	3	2	2	2	4	4	2	4	4	3	3	4	2	1	3	4	2	4	2	4	3	4
2	14	15	2	5	3	3	2	4	4	1	2	3	4	3	1	3	1	2	4	2	1	1	3	1	1	4	1	3	1	3	2	4	3	2	4	4	4	2	4	1	1	1	4	1	1	1	4	1	5
2	14	15	2	4	2	5	1	3	5	2	1	2	4	4	5	4	1	2	2	1	1	1	5	1	1	4	1	3	1	1	3	4	4	2	4	4	4	1	4	1	3	1	3	1	5	1	5	2	5
1	15	16	2	3	5	5	2	5	4	2	5	5	4	3	5	2	2	4	3	4	3	5	2	4	5	2	3	2	4	4	5	3	3	5	2	2	4	3	2	5	5	4	2	4	3	1	5	3	5
1	15	16	2	3	4	3	3	3	3	2	4	5	1	2	2	1	1	5	1	3	4	1	3	5	2	3	4	2	3	1	3	4	2	3	3	4	3	1	2	2	3	2	3	2	4	1	4	2	4
2	14	16	2	5	2	4	2	1	4	2	1	2	4	2	4	5	3	1	4	1	2	1	5	1	1	4	2	2	4	4	2	4	4	1	5	3	4	2	4	2	1	3	4	2	4	2	4	2	4
2	15	16	2	4	3	4	2	3	3	4	2	3	4	4	4	5	4	2	4	1	1	1	3	1	1	3	2	3	1	1	3	4	3	2	4	3	4	2	4	2	2	2	4	1	4	4	5	2	4
2	17	16	2	4	3	4	2	2	4	2	2	2	3	2	4	4	2	1	4	2	2	2	4	2	4	4	1	4	2	2	2	3	4	3	4	4	4	3	2	2	2	2	3	2	3	2	4	3	4
1	14	16	2	3	1	2	2	2	3	2	1	2	3	2	2	4	1	3	2	2	2	2	3	3	2	2	2	4	2	2	2	3	3	2	3	4	4	2	4	2	2	2	4	2	4	1	4	2	4
1	16	16	2	4	2	1	2	3	1	2	1	1	4	1	5	2	1	3	3	3	3	1	4	1	1	4	3	3	3	3	3	3	3	3	3	3	3	3	3	3	3	3	3	3	3	3	3	3	3
2	14	16	2	3	1	1	2	2	3	2	1	1	4	2	2	4	2	2	4	1	2	2	4	2	2	2	2	3	1	2	2	4	4	1	4	4	4	2	4	2	2	2	4	4	4	2	4	4	4
2	13	16	2	3	2	2	2	2	3	3	3	3	3	2	3	5	1	1	2	1	1	1	4	1	1	2	1	3	1	1	1	3	3	3	3	4	3	2	4	1	3	3	3	3	4	4	3	1	4
2	16	16	2	1	1	2	1	2	3	1	1	1	3	2	1	4	1	2	4	3	3	1	4	2	1	3	3	5	1	1	1	4	3	1	4	4	4	1	4	1	1	1	1	2	4	1	5	2	4
2	17	16	2	3	3	4	4	2	4	4	1	3	4	4	4	5	3	1	4	2	1	1	5	1	3	4	1	3	1	1	2	4	3	2	4	4	4	2	4	3	2	2	3	2	5	2	4	2	4
2	16	16	2	4	1	4	2	1	4	1	1	1	4	2	4	5	1	1	4	1	1	1	5	1	1	4	1	4	1	2	1	5	4	1	4	4	4	1	4	1	1	3	3	1	4	1	5	1	4
2	13	16	2	4	2	4	3	2	4	2	1	2	3	3	3	4	2	2	4	3	2	2	4	3	2	4	2	3	1	1	2	5	3	2	4	5	3	2	4	2	1	3	4	2	5	1	4	4	4
2	13	16	2	3	5	4	3	5	4	2	4	5	4	3	4	4	2	3	3	2	3	2	4	1	2	4	2	2	2	2	4	4	3	4	1	4	4	2	2	1	5	2	1	2	5	1	4	2	4
2	13	16	2	3	3	4	2	2	3	2	3	3	3	2	4	4	2	2	3	2	2	1	4	2	2	3	2	4	2	3	3	4	3	3	3	5	5	3	3	3	3	3	2	1	4	1	5	1	5
1	13	16	2	4	2	4	1	2	4	1	2	1	3	1	3	3	1	3	4	2	3	1	3	1	1	3	1	4	1	2	3	3	3	2	3	3	3	2	3	2	2	2	3	1	3	2	4	2	4
2	15	16	2	3	3	4	2	4	3	2	3	3	4	3	3	2	2	3	2	4	4	1	2	3	1	2	4	3	3	4	4	4	2	4	3	2	2	2	2	4	3	4	3	2	5	1	2	2	3
2	15	16	2	5	2	1	2	1	4	2	2	2	4	2	4	5	4	2	4	4	4	2	4	2	2	4	1	2	1	2	2	4	4	2	4	4	4	2	4	2	2	2	4	2	4	2	4	2	4
2	17	16	2	4	3	4	4	4	3	4	2	3	4	4	4	5	4	2	4	3	2	2	4	2	2	4	2	4	2	2	2	4	4	2	4	4	4	3	3	2	2	2	4	2	4	2	4	2	4
2	15	16	2	3	2	4	2	2	4	2	2	2	4	2	2	4	2	1	4	1	2	2	3	2	2	3	1	4	2	3	2	3	3	2	4	3	4	2	4	2	2	2	3	2	4	1	4	1	4
1	16	16	2	5	2	5	3	4	5	2	3	1	5	3	4	4	1	1	4	1	1	1	5	1	1	5	1	4	1	1	3	5	4	3	4	3	5	3	3	2	3	1	4	2	5	2	4	4	5
1	14	16	2	3	2	3	2	3	3	1	2	2	4	3	3	3	2	2	3	2	2	2	3	2	3	3	2	3	2	2	2	4	4	2	4	4	4	2	4	2	2	2	3	2	4	2	4	2	4
2	15	16	2	3	1	2	1	1	1	4	1	1	1	3	1	3	1	1	1	1	1	1	4	1	1	1	1	1	1	1	1	4	4	1	4	3	4	1	4	1	1	1	1	1	3	1	4	1	5
2	13	16	2	4	2	4	3	3	4	3	3	3	4	3	3	4	2	1	3	2	1	1	5	1	1	4	1	3	1	3	3	4	3	3	4	4	3	3	4	3	3	2	4	3	4	2	5	3	4
1	15	16	2	3	3	4	2	2	4	2	2	3	3	5	5	3	4	4	3	2	3	1	3	3	1	4	3	4	2	5	2	3	2	2	3	4	3	4	4	3	1	4	3	1	4	1	4	2	4
2	16	16	2	3	3	2	3	3	3	3	3	3	3	3	3	3	3	3	3	3	3	3	3	3	3	3	3	3	3	3	3	3	3	3	3	3	3	3	3	3	3	3	3	3	3	1	3	3	3
1	15	16	2	2	1	5	3	2	3	1	1	1	2	3	1	3	1	3	1	1	3	1	3	3	3	1	3	1	1	3	1	5	3	3	3	5	1	5	4	1	1	5	4	1	1	1	3	1	5
2	13	16	2	3	2	4	3	3	3	2	4	2	2	4	4	3	3	3	3	2	2	2	3	2	1	3	3	2	2	2	4	5	3	3	3	5	3	2	2	2	4	4	2	1	5	3	4	2	4
2	13	16	2	3	2	4	2	3	3	2	3	2	3	3	3	3	2	3	3	2	2	2	3	2	2	2	3	4	2	2	3	4	3	3	3	3	4	2	3	3	4	3	2	3	4	1	5	1	5
2	18	16	2	4	2	2	2	2	4	3	2	3	3	3	4	3	2	2	3	2	2	2	3	2	2	3	2	4	1	2	2	3	4	2	4	4	3	2	4	2	2	2	4	2	4	3	3	2	4
2	14	16	2	3	2	5	1	3	4	2	1	3	3	4	3	3	3	1	4	2	1	4	3	2	2	3	2	2	2	3	2	3	3	3	4	4	2	2	4	3	2	2	4	1	4	2	3	3	4
2	13	16	2	4	2	3	3	2	4	3	1	2	4	2	5	5	4	1	5	2	1	1	5	1	1	5	1	5	1	1	1	4	4	2	5	4	4	1	4	1	2	1	4	1	4	1	5	1	5
1	15	16	2	3	3	5	3	5	4	2	5	5	3	3	4	3	5	5	3	3	4	3	4	4	4	4	3	4	3	4	5	5	2	5	3	3	3	2	3	3	4	5	3	3	3	3	5	3	3
1	15	16	2	4	3	5	1	3	4	1	3	3	4	3	3	3	1	3	4	2	3	1	3	2	3	3	2	3	1	3	3	4	3	4	2	4	3	3	2	3	3	3	2	1	5	1	3	3	4
1	13	16	2	4	4	4	3	4	3	4	5	3	4	3	3	5	2	1	5	2	1	1	5	3	2	5	1	2	3	5	2	5	1	2	5	3	3	5	4	3	2	5	4	3	5	1	5	1	5
1	14	16	2	4	2	4	1	3	4	1	1	2	5	1	3	2	1	1	4	2	2	1	3	1	1	2	2	3	4	2	3	2	4	3	2	1	4	4	4	1	3	1	4	5	3	1	4	4	5
2	16	16	2	3	4	4	1	3	3	1	3	5	3	2	2	4	3	5	1	4	5	3	4	3	1	5	3	2	4	5	5	1	1	5	3	1	3	3	1	1	2	5	1	5	1	1	5	1	3
1	13	17	2	4	2	4	3	2	4	3	1	2	4	4	5	5	3	1	4	1	1	1	5	1	1	4	1	4	1	2	2	4	4	3	4	4	4	2	4	1	2	2	4	1	5	1	4	1	5
1	15	17	2	5	2	5	4	4	5	2	3	2	4	4	4	5	2	1	4	2	1	2	5	1	2	5	1	4	2	3	3	5	3	3	3	4	4	2	4	2	2	3	4	1	5	4	3	2	4
2	14	17	2	3	4	4	3	3	4	3	1	4	4	3	2	3	3	5	3	2	5	1	3	5	1	1	5	2	2	2	2	4	4	2	4	4	2	2	4	2	2	3	3	1	3	3	3	4	4
2	13	17	2	3	4	3	3	4	3	3	3	3	3	3	3	4	2	2	4	2	2	2	4	2	2	4	2	3	2	3	3	4	3	3	3	4	3	2	3	3	3	3	3	2	4	3	2	2	3
1	13	17	2	2	2	3	1	5	4	1	2	2	3	3	1	2	1	2	3	1	2	1	2	2	1	2	3	2	2	2	2	2	2	2	4	4	1	4	4	3	1	5	3	1	4	3	3	2	4
2	13	17	2	3	2	3	4	2	5	4	1	2	4	4	3	5	2	4	3	3	3	2	5	3	2	3	3	4	1	1	1	4	2	1	5	5	3	2	4	2	1	2	4	1	5	3	4	2	4
2	14	17	2	2	1	2	3	1	4	3	1	1	2	3	2	3	2	1	4	2	1	5	3	1	2	5	1	2	5	3	4	3	2	4	2	2	2	3	2	2	4	4	2	5	4	2	4	4	4
2	15	17	2	4	2	3	1	2	4	1	2	1	2	1	1	4	1	1	3	2	1	1	5	1	1	4	1	3	2	2	2	4	4	1	4	4	4	1	4	1	1	2	4	1	4	1	5	1	4
1	13	17	2	3	2	4	2	1	3	2	1	1	2	1	1	5	1	1	5	2	1	1	5	1	1	5	1	2	2	3	2	4	3	1	5	4	3	1	4	1	2	3	2	1	4	2	3	4	2
1	13	17	2	4	2	5	3	3	4	3	5	3	4	3	4	3	2	2	4	3	1	1	3	1	2	3	2	2	5	2	3	3	3	3	4	2	3	5	4	2	2	2	3	3	3	2	4	2	4
1	13	17	2	3	3	3	1	1	4	1	2	2	3	2	2	3	1	4	2	4	3	2	2	3	2	3	3	3	3	4	2	2	1	3	2	3	2	3	2	3	2	3	2	2	3	2	4	2	4
1	13	17	2	2	2	4	3	4	3	3	3	2	4	3	4	1	4	3	2	4	4	3	2	4	4	2	4	2	3	4	3	3	2	4	3	2	3	3	4	3	5	4	2	2	3	4	3	4	2
2	15	17	2	3	4	5	4	4	4	4	4	4	3	3	3	4	4	5	2	4	4	3	3	4	2	2	5	2	2	4	4	4	2	3	3	2	2	3	2	4	3	5	2	2	4	4	3	4	4
1	14	17	2	1	1	2	1	2	1	1	1	2	1	1	1	1	1	5	1	4	2	1	1	5	1	1	5	2	1	3	4	2	1	3	1	3	2	1	1	1	1	5	1	1	5	3	4	5	3
1	13	17	2	2	2	4	2	3	3	2	1	2	2	2	2	3	2	1	3	3	2	1	4	1	1	3	1	3	2	2	2	4	3	1	2	3	2	2	3	2	2	2	3	1	5	2	3	2	4
1	13	17	2	2	1	4	3	1	4	4	1	1	3	4	4	3	3	2	2	2	2	1	4	2	2	2	2	3	2	2	2	3	4	2	4	4	3	2	3	2	2	3	4	2	4	3	4	2	4
2	14	17	2	1	3	4	2	2	2	2	2	1	1	1	4	1	1	5	1	5	5	2	1	5	5	1	5	1	4	5	5	1	1	5	1	1	1	5	1	5	4	5	1	2	1	2	3	4	2
2	13	17	2	3	1	4	1	1	2	1	1	2	3	2	2	3	1	2	3	4	2	1	2	2	1	2	2	4	1	3	2	2	2	1	2	2	3	1	2	1	2	2	3	1	4	2	4	2	4
2	15	17	2	5	3	4	3	3	5	3	2	3	5	3	4	5	1	2	5	2	1	1	5	1	1	5	1	4	1	2	3	5	4	2	4	5	4	1	4	1	2	3	4	1	5	2	4	2	5
1	12	17	2	2	1	5	2	1	4	1	1	1	2	1	5	5	2	1	4	1	1	1	5	1	1	4	1	2	1	2	1	4	4	1	5	5	3	1	5	1	1	1	5	1	5	2	4	2	3
2	17	17	2	3	2	4	3	3	3	2	2	2	3	3	3	4	2	2	3	2	2	2	3	2	2	3	2	4	2	2	2	4	4	2	4	4	3	2	4	2	2	3	3	2	5	4	2	3	4
1	16	17	2	3	3	4	3	4	2	1	2	3	2	2	2	2	2	4	2	2	4	4	2	4	2	2	4	3	2	4	2	4	2	3	3	4	2	3	3	4	2	3	3	2	4	2	3	3	3
2	17	17	2	2	4	3	3	3	3	3	4	3	2	3	4	2	2	2	2	3	3	2	2	3	3	2	3	3	3	4	4	3	3	5	3	4	3	3	3	4	4	4	2	3	4	1	4	3	4
1	14	17	2	5	3	2	1	2	4	1	1	3	4	2	1	4	1	1	4	2	1	2	4	1	1	4	1	5	1	1	2	5	4	2	3	5	4	1	3	1	2	1	3	1	5	1	5	1	5
1	14	17	2	4	1	3	1	2	4	2	3	1	4	3	1	5	2	1	4	1	1	1	5	1	1	5	1	3	2	3	2	4	3	2	4	4	4	1	4	2	1	3	4	1	4	2	4	2	4
2	16	17	2	4	2	5	2	3	5	2	2	2	4	4	4	4	3	1	5	2	1	1	4	1	2	5	1	3	2	2	2	4	3	3	4	5	5	1	4	2	3	2	3	1	4	2	5	1	4
1	13	17	2	2	1	4	1	2	3	1	3	1	3	2	3	1	2	2	1	4	2	2	3	2	2	4	3	4	1	3	2	3	3	2	4	4	4	2	4	3	2	3	4	1	5	2	4	2	4
2	16	17	2	4	2	5	2	2	5	2	1	1	4	2	2	3	2	2	2	5	2	1	4	2	5	2	2	1	2	4	1	4	2	2	4	4	2	4	5	4	1	5	4	2	4	3	5	2	5
1	14	18	2	4	2	4	1	1	5	1	1	1	4	3	4	4	1	1	4	1	1	1	5	1	1	4	1	4	1	3	1	2	2	1	1	4	5	4	4	3	5	2	3	3	5	2	4	2	3
1	15	18	2	3	1	4	1	1	4	1	1	1	4	3	4	3	2	4	3	3	3	3	4	3	1	2	3	3	2	3	1	4	3	1	4	3	4	2	4	2	2	4	3	3	3	1	5	1	5
1	15	18	2	3	2	2	3	2	3	3	2	2	2	2	2	2	2	2	2	2	2	2	2	2	2	2	2	2	2	2	2	2	2	2	4	4	3	2	4	2	2	3	4	2	4	4	4	2	2
2	18	18	2	3	3	1	2	2	3	2	3	4	2	2	3	3	2	4	2	4	3	4	3	4	2	3	4	3	2	3	4	4	3	3	2	3	3	2	2	4	3	3	3	2	4	2	4	3	4
2	13	18	2	4	2	2	2	2	4	2	2	2	3	2	3	4	2	2	4	2	2	2	4	2	2	3	2	4	2	2	2	3	4	2	4	3	4	2	4	2	2	2	2	2	4	2	4	2	4
2	13	18	2	3	3	4	5	2	3	4	2	3	4	4	4	3	3	2	2	1	2	1	4	2	3	2	2	3	1	3	3	2	3	3	3	3	3	3	3	3	3	3	3	3	3	3	3	3	3
1	13	18	2	3	3	4	3	3	3	3	4	3	3	2	3	4	2	3	4	2	2	2	4	2	2	3	3	4	2	2	2	4	3	1	4	4	4	1	3	2	2	2	4	2	4	2	5	2	4
2	15	18	2	3	3	4	2	4	3	2	4	3	4	2	4	4	1	2	2	2	3	1	3	3	2	2	3	4	2	2	4	5	3	4	4	5	3	2	3	2	4	2	3	1	3	1	5	2	5
2	13	18	2	4	2	3	3	3	3	3	3	3	3	3	3	3	3	3	3	3	3	3	3	3	3	3	3	3	3	3	3	3	3	3	3	3	3	3	3	3	3	3	3	3	3	3	3	3	3
2	16	18	2	5	3	5	2	4	5	3	3	2	4	2	4	4	2	2	3	1	1	1	4	2	2	4	1	4	2	2	3	4	3	3	4	4	4	2	4	2	2	2	4	3	4	1	5	1	1
2	15	18	2	4	2	4	4	3	4	3	2	2	4	4	4	4	2	2	4	3	2	2	4	2	2	4	2	4	2	3	3	3	2	2	4	3	3	2	4	2	2	4	2	2	3	4	4	2	4
1	18	18	2	3	3	5	4	1	4	1	1	1	3	3	1	3	1	3	3	1	1	1	4	3	1	1	3	4	1	1	1	1	3	1	5	1	2	1	4	1	1	1	3	1	4	2	5	1	5
1	18	18	2	3	3	3	3	3	3	3	3	3	3	3	3	3	3	3	3	3	3	3	3	3	3	3	3	3	3	3	3	3	3	3	3	3	3	3	3	3	3	3	3	3	3	3	3	3	3
2	13	18	2	4	1	3	1	4	4	5	1	5	3	3	3	3	3	1	4	5	1	1	4	1	1	4	1	4	3	5	1	3	2	1	5	3	4	2	1	1	1	1	4	2	4	1	5	1	5
2	14	18	2	3	2	2	2	2	4	2	1	2	4	3	4	3	2	3	3	3	3	3	3	3	3	3	3	4	3	3	3	3	3	3	3	3	3	3	3	3	3	3	3	3	3	3	3	3	3
2	18	18	2	3	1	5	3	3	3	3	3	3	3	3	3	3	3	3	3	3	3	3	3	3	3	3	3	3	3	3	3	3	3	3	3	3	3	3	3	3	3	3	3	3	3	3	3	3	3
2	14	18	2	4	2	3	3	2	4	4	2	2	5	3	2	4	3	2	4	2	2	1	4	1	2	2	1	4	1	2	2	4	3	2	4	4	4	2	4	2	3	2	4	2	4	2	5	2	4
2	13	18	2	4	3	2	3	3	5	2	2	4	5	4	4	4	2	1	2	3	2	3	5	2	3	4	1	2	2	2	2	4	2	3	4	3	3	2	4	2	2	2	4	1	4	4	5	2	5
1	13	18	2	3	1	3	4	3	3	4	2	2	2	2	2	1	2	2	2	2	2	2	2	2	2	2	2	2	2	2	2	2	2	2	2	2	2	2	2	2	2	2	2	2	4	3	4	4	4
2	14	18	2	3	2	4	3	4	4	3	3	3	4	3	3	4	4	2	4	4	2	2	4	2	4	4	2	4	2	3	4	4	4	3	3	4	3	3	3	3	3	4	3	2	4	2	5	1	5
2	15	20	2	5	3	3	4	2	4	4	2	4	4	5	3	1	3	2	3	4	4	3	3	4	2	2	4	2	2	4	3	4	4	4	4	5	3	3	3	3	2	2	4	3	3	3	4	4	3
2	16	20	2	3	3	4	2	3	3	2	1	2	4	3	3	3	3	3	3	2	3	2	3	4	2	2	2	3	1	3	3	5	2	2	3	5	2	2	3	3	2	4	3	1	5	2	4	3	4
2	14	20	2	3	3	4	1	3	4	2	3	3	4	2	3	3	2	3	3	3	3	2	3	3	3	4	3	3	4	3	4	4	3	2	4	3	2	4	3	4	2	3	2	3	3	2	1	5	2
1	14	20	2	3	2	2	2	2	4	3	3	3	3	2	4	3	3	3	2	3	2	3	4	2	2	4	2	3	3	2	4	3	4	2	2	4	4	3	2	4	2	3	4	4	3	3	3	2	4
2	14	20	2	3	2	3	1	3	3	2	2	2	3	2	3	4	2	3	2	3	3	2	3	3	2	2	3	3	2	2	2	4	3	2	3	4	3	2	2	2	2	2	3	2	4	2	3	2	2
1	15	22	2	1	5	4	1	3	2	2	4	4	2	2	2	1	1	5	1	4	5	2	1	5	3	1	5	2	3	5	5	1	1	5	1	3	1	4	1	5	4	5	2	2	3	3	5	3	5
1	13	22	2	4	3	5	3	4	4	3	3	3	5	4	4	4	3	1	4	3	1	1	4	1	1	4	2	4	3	2	3	3	3	4	3	3	3	3	4	3	4	3	3	4	3	2	4	2	4
1	14	22	2	4	4	4	2	4	4	2	3	3	4	3	4	3	3	3	3	2	2	3	3	3	3	3	3	3	2	4	3	4	3	3	3	4	3	2	3	3	3	3	4	2	4	2	4	4	4
2	16	22	2	3	2	4	2	2	4	2	2	2	4	2	3	4	2	2	2	2	2	2	4	2	2	3	2	3	2	2	2	3	4	2	2	4	3	2	4	2	2	2	3	2	4	2	4	2	4
2	15	22	2	4	3	4	4	3	4	4	2	3	2	4	5	5	4	1	5	2	1	1	5	1	1	5	1	4	2	2	3	5	4	3	4	5	3	2	4	1	2	2	4	1	5	1	4	2	4
1	16	22	2	3	2	4	2	2	3	3	2	2	3	3	4	4	3	2	3	3	2	3	4	2	2	3	2	5	2	1	3	4	4	2	4	4	4	2	4	2	2	2	3	2	4	3	4	2	3
1	16	22	2	3	1	4	1	3	3	3	1	1	3	1	3	4	2	3	4	2	3	2	4	2	2	4	3	4	2	2	3	3	3	2	3	3	2	3	4	3	2	3	3	2	4	2	4	2	4
2	17	22	2	3	4	5	3	3	3	3	1	2	3	3	4	1	3	5	3	3	5	1	1	5	1	2	5	1	4	5	3	1	1	5	1	1	1	3	1	1	5	5	2	1	3	1	4	5	4
2	17	22	2	5	3	3	2	3	4	1	1	2	5	3	4	4	2	1	4	1	1	1	5	1	1	5	1	4	2	3	3	4	4	3	4	4	3	2	4	1	3	1	3	1	4	2	5	5	5
1	17	22	2	3	3	4	4	4	3	3	2	2	4	5	5	4	4	2	3	2	1	1	3	1	1	3	2	3	1	1	3	5	3	3	3	5	4	1	3	2	2	2	3	1	5	2	4	1	5
1	12	22	2	1	1	1	1	1	1	1	1	1	1	1	1	1	1	1	1	1	1	1	1	1	1	1	1	1	1	1	1	1	1	1	1	1	1	1	1	1	1	1	1	1	1	1	1	1	1
1	15	22	2	4	1	4	5	2	4	3	1	2	4	3	4	5	4	1	5	1	1	1	5	1	1	5	1	4	1	1	2	4	5	2	5	4	5	2	5	1	2	3	3	1	4	2	5	4	5
1	15	22	2	2	2	3	2	4	4	2	2	4	3	2	3	4	2	3	2	4	2	2	5	2	2	3	2	3	2	2	4	4	3	3	2	4	3	3	3	3	3	3	3	2	5	2	2	3	4
2	14	22	2	3	3	5	2	5	4	2	2	3	4	3	4	4	2	3	2	3	2	2	3	2	2	3	2	2	2	3	4	4	3	4	3	3	3	2	2	2	3	2	3	1	4	3	1	3	3
2	13	22	2	5	4	5	1	4	5	1	3	3	5	3	5	5	3	1	5	1	1	1	5	1	1	5	1	5	3	3	3	5	5	2	5	5	5	1	5	1	1	1	3	1	5	1	5	1	5
1	14	22	2	3	4	5	4	4	4	3	4	4	3	4	4	3	3	3	2	2	3	2	2	3	3	2	3	2	1	4	4	4	2	5	3	4	3	2	2	4	5	4	3	2	4	1	4	1	4
2	13	22	2	5	1	5	1	4	3	1	3	2	4	2	3	1	2	4	2	3	3	2	1	3	1	3	3	4	3	3	3	4	2	3	3	4	2	2	3	2	1	3	3	1	4	1	5	1	5
2	15	22	2	3	3	4	1	2	5	1	2	1	5	1	5	5	2	1	5	1	1	1	5	1	1	5	1	3	1	1	2	5	5	1	5	5	5	5	5	1	1	1	5	1	5	1	5	1	5
2	15	22	2	3	5	4	1	4	3	1	2	4	4	1	4	4	1	3	3	1	3	1	4	3	1	1	2	4	1	3	3	3	3	2	3	5	1	1	3	2	2	5	3	1	5	2	2	3	3
2	16	22	2	5	3	4	3	4	5	2	3	3	5	2	1	5	1	1	3	1	1	1	5	1	1	5	1	4	3	1	3	4	4	3	3	4	5	1	4	1	2	2	3	1	4	1	4	1	5
1	15	22	2	4	1	3	2	3	4	1	1	1	3	2	4	5	1	2	2	3	2	1	5	2	1	2	2	3	2	4	2	5	3	2	4	5	3	1	3	2	2	3	3	1	4	1	4	2	4
2	15	22	2	5	4	5	1	5	4	2	5	4	4	3	4	5	3	2	4	3	3	2	4	3	1	3	3	4	3	3	5	5	3	5	3	3	4	3	3	4	3	4	3	3	3	1	3	1	3
1	15	22	2	2	3	4	4	4	3	4	4	3	4	4	4	4	4	4	1	1	2	1	5	4	1	1	3	5	1	1	3	5	5	3	2	3	4	2	4	2	3	2	4	1	4	1	4	2	4
2	13	22	2	4	3	2	3	3	4	2	2	4	3	1	1	3	2	2	4	3	3	2	4	2	2	4	2	3	1	4	2	4	3	3	4	5	5	4	4	4	1	3	3	1	5	1	4	2	4
2	17	22	2	4	5	2	2	3	4	2	2	3	4	2	2	3	2	2	3	2	2	2	3	3	2	3	3	4	2	3	2	3	3	3	3	4	4	2	3	3	2	3	3	3	3	2	2	3	3
1	14	22	2	4	2	3	3	1	5	3	1	1	4	3	4	5	1	1	4	1	1	1	5	2	1	3	1	5	1	2	2	5	4	2	4	4	4	2	4	1	1	1	4	1	4	2	4	2	4
2	13	22	2	4	3	3	2	3	4	2	2	3	4	3	3	4	2	2	4	2	2	2	4	2	2	4	2	3	2	3	2	4	3	3	3	4	5	2	4	2	2	2	4	2	4	1	5	2	5
1	13	22	2	2	2	5	1	5	4	2	5	3	2	1	4	2	3	2	1	1	2	2	1	2	2	1	3	4	1	4	5	3	1	2	1	4	2	1	1	4	3	5	1	1	4	1	1	2	4
1	15	22	2	3	5	4	1	1	3	1	5	5	3	1	3	2	2	5	2	1	5	4	2	4	3	2	5	1	4	3	5	5	1	5	2	4	4	5	1	5	5	5	1	1	5	3	4	5	4
1	15	22	2	4	3	4	3	4	5	2	2	3	5	3	4	4	2	1	4	2	2	3	4	2	2	3	2	3	2	3	3	4	3	2	4	3	3	3	4	2	2	3	4	3	4	2	4	1	4
2	15	22	2	3	3	4	2	3	4	2	3	3	3	4	4	2	3	4	3	3	3	3	2	3	3	3	3	2	1	3	4	4	2	3	3	4	2	2	3	3	3	4	2	2	4	2	4	3	3
2	17	22	2	2	5	5	1	5	3	1	4	5	1	4	3	1	1	2	1	1	2	1	1	1	1	1	5	3	1	5	5	1	1	4	2	4	3	4	1	5	4	5	1	1	5	2	2	1	2
1	13	22	2	5	4	4	1	4	4	2	2	3	4	2	3	4	2	3	2	1	2	1	3	3	1	3	3	1	1	3	4	1	2	3	2	4	4	2	2	1	3	4	3	1	5	2	3	2	5
1	15	22	2	3	1	4	2	3	4	1	2	2	4	4	3	5	3	1	4	1	1	1	5	1	2	4	1	4	1	1	3	4	4	3	4	5	5	2	3	1	3	2	5	2	5	1	5	1	5
1	14	22	2	3	2	4	3	1	3	2	2	2	4	3	2	4	2	2	4	2	2	2	3	2	3	3	2	2	2	2	2	4	4	1	4	4	5	2	4	2	2	3	4	2	4	1	5	1	4
2	15	22	2	3	2	2	2	4	4	2	1	2	3	4	2	4	1	1	4	2	1	3	4	1	4	4	1	4	2	2	3	4	4	2	3	3	4	2	5	1	3	3	3	3	4	1	5	1	5
2	15	22	2	3	5	5	2	5	5	2	1	5	4	5	5	5	1	2	4	1	3	1	4	3	1	4	3	1	3	1	1	3	3	1	3	4	3	4	3	4	5	5	2	1	4	1	3	4	3
2	16	22	2	4	3	4	3	2	3	2	1	1	3	3	2	5	2	2	4	3	2	1	4	1	1	3	2	4	2	2	2	4	4	1	4	4	3	2	4	2	2	2	4	1	4	2	4	2	4
2	17	22	2	4	3	4	2	3	3	2	3	3	3	2	4	4	2	3	2	2	3	1	4	3	2	3	2	3	1	3	3	3	3	3	3	4	3	4	3	2	3	4	3	1	4	2	5	3	4
1	15	22	2	5	5	4	2	3	4	3	3	2	4	4	4	4	3	1	4	2	1	1	4	2	2	4	1	4	1	2	2	4	3	2	4	4	3	2	3	2	3	2	3	2	4	2	4	2	4
2	15	22	2	4	2	4	4	3	5	4	2	2	4	4	2	4	1	1	2	4	1	3	4	1	1	2	1	2	2	2	3	2	4	2	4	2	4	3	4	4	3	3	2	2	2	1	4	1	4
1	14	22	2	4	2	4	3	2	3	2	2	2	3	2	2	4	2	2	3	2	2	2	4	2	2	3	2	3	2	3	2	4	3	2	3	4	3	2	4	3	2	4	3	2	3	2	4	3	4
1	15	22	2	2	4	5	3	4	3	3	3	4	2	3	4	3	2	3	3	3	3	3	2	3	2	4	3	2	3	3	3	4	2	3	2	4	3	2	2	2	4	3	2	1	3	2	4	2	3
2	15	22	2	4	4	3	3	3	3	3	1	2	3	3	1	3	1	3	2	3	2	2	3	2	1	2	3	3	1	3	2	4	3	2	4	4	3	2	3	2	2	4	3	2	4	1	4	3	4
2	13	22	2	3	2	1	2	3	5	1	1	2	3	5	2	5	4	1	3	5	1	1	5	3	5	3	2	4	2	1	2	4	3	1	5	5	3	2	4	2	1	1	5	1	5	1	5	2	5
2	13	22	2	3	2	4	2	2	3	2	2	2	3	2	3	3	3	4	2	2	4	2	2	3	3	2	3	2	2	3	3	2	2	3	3	1	3	2	2	3	3	3	3	3	3	3	4	3	4
2	15	22	2	5	3	5	2	4	5	1	2	4	5	4	1	5	1	1	5	1	1	1	5	1	1	5	1	3	1	1	2	5	5	3	3	5	5	1	2	2	2	3	1	1	5	1	5	1	5
2	17	22	2	5	2	4	4	3	3	2	1	2	4	4	2	5	3	1	4	1	1	1	4	1	1	4	1	5	3	1	1	4	4	1	5	5	4	2	5	1	1	1	4	1	4	3	4	2	5
1	16	22	2	3	4	4	3	2	5	3	1	3	4	4	4	3	2	1	5	1	1	1	4	1	1	4	1	3	1	4	3	4	2	1	4	4	2	3	4	4	3	4	4	2	4	1	4	2	3
2	16	22	2	3	2	4	1	3	5	1	1	3	3	1	1	3	1	3	2	1	3	1	3	3	1	1	1	3	3	3	3	1	2	2	3	1	4	4	3	1	1	1	3	3	1	1	5	1	5
1	13	22	2	3	3	4	2	3	4	2	3	3	5	3	4	4	3	3	3	2	2	2	3	2	3	3	2	3	4	2	2	2	3	3	2	4	4	4	4	3	3	2	3	3	4	2	4	2	4
1	15	22	2	4	2	5	2	3	4	1	1	2	5	2	5	5	2	2	4	1	2	2	5	1	1	3	2	5	1	1	2	4	4	2	4	4	5	1	4	2	3	3	3	1	5	2	5	2	5
2	14	22	2	5	2	1	1	2	5	1	1	2	5	2	3	5	1	2	4	1	1	1	5	1	1	5	2	5	4	2	1	5	4	2	5	4	5	3	4	3	1	3	5	2	5	1	5	1	5
2	17	22	2	3	2	3	1	2	3	1	1	2	4	1	2	3	2	1	4	1	1	1	3	1	1	3	1	3	1	3	2	4	3	2	3	4	3	3	3	2	2	2	3	2	4	2	4	1	4
1	15	22	2	2	3	4	2	3	3	3	2	3	3	3	4	3	2	2	3	2	2	4	3	2	2	3	2	4	2	3	3	3	2	3	2	3	2	2	3	2	3	4	3	2	3	2	4	2	4
2	16	22	2	2	3	5	3	4	4	3	2	3	3	3	4	4	4	3	3	2	2	2	4	2	2	3	2	3	2	3	2	2	3	3	3	4	4	4	4	3	2	4	4	2	5	2	4	2	4
1	17	22	2	3	2	2	2	3	5	1	2	2	5	2	3	5	2	1	4	2	1	1	5	1	1	4	1	5	2	2	2	5	3	3	4	5	4	3	4	2	1	2	4	1	3	2	5	1	5
2	13	22	2	3	3	3	2	3	3	1	1	3	3	1	1	2	1	2	3	4	1	2	3	1	1	3	2	2	1	4	2	3	2	1	2	2	3	2	2	1	1	3	1	1	2	1	2	3	2
2	13	22	2	4	3	3	2	3	3	3	3	3	3	4	4	4	3	2	3	2	1	1	4	1	2	5	2	3	4	3	4	3	3	4	3	1	3	3	3	3	3	3	3	4	3	1	5	1	4
2	14	22	2	5	2	4	3	3	5	2	1	2	4	3	5	5	2	1	4	1	1	1	5	1	1	5	1	5	1	2	1	5	3	1	4	5	4	2	5	1	2	1	4	1	4	1	4	1	5
2	14	22	2	4	2	5	3	2	3	2	1	2	3	2	4	5	2	1	4	1	1	1	4	1	1	4	1	4	1	3	2	4	3	2	4	4	4	3	4	1	2	2	4	1	4	3	5	1	5
2	13	22	2	3	2	4	3	3	5	3	2	2	4	4	4	4	3	2	4	3	3	2	4	1	2	4	1	4	1	3	2	5	4	3	4	4	4	2	4	2	1	2	4	2	4	2	4	4	4
1	16	22	2	5	3	5	1	4	5	1	2	3	5	4	5	4	1	2	4	2	3	2	5	2	1	4	2	2	1	3	3	4	3	3	3	2	3	2	3	2	2	4	4	3	5	1	4	1	2
1	16	22	2	4	2	3	3	2	5	3	1	2	4	3	2	4	2	1	3	2	2	1	4	2	1	3	2	4	2	2	2	4	4	1	4	3	5	2	5	2	2	2	4	2	4	1	5	1	4
2	15	22	2	4	2	5	3	3	4	3	5	3	4	3	4	4	3	2	4	2	1	1	4	3	2	4	3	3	1	3	5	4	3	4	3	3	3	2	3	3	4	4	3	1	5	2	3	3	4
2	16	22	2	3	3	2	3	2	2	2	2	3	2	2	2	4	1	3	2	2	3	2	4	3	2	2	4	3	2	3	3	2	2	2	3	4	3	2	3	3	2	3	3	2	3	3	4	2	4
2	17	22	2	4	2	4	3	3	4	3	1	2	2	2	3	4	2	2	4	3	2	2	4	2	3	3	3	3	2	2	3	3	3	2	3	3	3	4	4	2	2	2	3	2	4	1	4	2	3
2	13	22	2	4	3	3	3	3	5	2	3	3	4	2	2	4	2	2	3	2	2	3	4	3	2	2	2	3	2	3	3	4	3	2	4	4	4	2	4	2	2	2	3	2	4	1	4	2	4
1	16	22	2	4	4	4	2	4	5	2	3	4	4	4	4	4	2	2	3	3	2	2	3	3	2	4	2	2	2	2	3	4	3	3	2	3	3	3	3	2	4	3	2	2	4	2	4	2	4
2	13	22	2	3	2	4	1	4	3	1	3	2	3	2	2	3	2	3	2	3	3	2	3	3	2	3	3	4	2	3	3	5	3	3	3	4	3	2	3	2	4	3	3	2	4	2	4	2	4
1	13	22	2	3	2	4	3	3	4	3	2	3	4	3	4	4	2	3	2	4	3	2	4	3	2	3	3	4	2	3	2	4	3	3	3	4	4	2	3	2	2	2	3	2	5	2	3	2	4
1	13	22	2	3	2	3	2	4	3	2	1	2	3	2	1	3	3	1	2	1	3	1	2	3	1	3	3	4	1	2	3	4	1	2	2	3	4	3	3	1	3	3	2	3	5	1	4	1	4
1	14	22	2	3	4	2	2	4	3	2	4	2	3	4	4	3	2	4	2	2	4	2	2	4	2	2	4	2	2	4	3	4	2	3	2	4	4	2	3	2	4	4	2	2	4	4	4	2	4
1	15	22	2	5	3	5	3	3	4	2	3	3	4	2	3	5	2	1	4	3	1	1	5	1	3	5	1	5	2	1	2	5	4	2	4	4	4	2	4	2	2	1	4	1	4	2	5	2	5
1	14	22	2	2	2	3	1	1	2	1	1	1	2	1	1	3	2	3	2	5	3	2	2	2	4	2	3	2	3	2	2	2	2	2	3	3	2	2	2	2	2	3	2	2	3	2	3	2	4
2	15	22	2	4	2	4	3	2	4	3	3	2	2	3	4	4	2	4	2	2	3	2	4	4	2	2	5	2	2	4	4	3	2	4	3	4	4	2	3	4	3	4	4	2	4	1	5	2	5
2	18	22	2	2	4	4	2	4	3	2	3	4	3	2	3	2	2	3	2	2	3	2	3	3	2	2	3	3	3	3	3	3	3	3	3	4	2	3	3	2	2	3	3	2	4	3	3	2	3
1	16	22	2	4	3	4	2	3	4	3	3	3	4	3	4	4	3	2	3	3	2	2	4	2	3	3	2	3	2	2	3	4	4	3	3	4	4	2	3	2	2	2	4	2	4	2	5	1	4
2	16	22	2	2	5	5	3	4	3	3	3	5	2	3	4	3	2	3	2	2	4	3	3	3	2	2	3	3	2	5	5	5	2	4	2	4	3	3	2	5	3	5	3	2	4	2	4	3	3
2	14	22	2	4	2	4	1	4	4	1	1	4	4	1	1	4	1	2	3	4	2	1	3	2	1	2	1	3	2	4	4	4	3	1	3	4	5	2	5	2	1	3	4	2	4	1	5	2	5
2	15	22	2	5	2	4	3	3	5	3	1	2	4	3	4	4	3	1	4	3	1	2	3	1	1	4	1	4	1	2	1	3	3	1	4	4	3	3	4	2	1	3	3	2	3	3	4	2	4
2	13	22	2	4	2	4	5	4	5	5	2	2	4	4	4	5	3	1	5	1	1	1	5	1	1	4	1	3	2	3	1	4	3	3	3	3	3	2	4	2	2	3	4	3	4	2	5	1	5
1	14	22	2	5	1	3	2	3	4	2	1	2	5	4	4	5	1	1	5	2	1	2	5	1	1	4	1	2	2	2	2	4	4	2	4	4	3	2	4	2	1	2	3	2	4	2	5	2	4
2	13	22	2	4	3	3	4	4	4	3	2	3	4	4	4	4	3	3	3	3	3	2	4	3	2	4	2	4	1	1	2	5	3	2	4	4	5	1	4	1	1	1	4	1	4	2	5	1	5
1	18	22	2	3	1	2	2	2	4	1	1	1	4	3	4	4	2	1	3	2	1	1	3	1	2	4	1	3	1	3	2	4	3	2	4	4	3	1	4	1	2	3	4	1	4	2	4	2	4
1	15	22	2	3	4	4	1	2	2	1	1	1	3	2	2	2	2	5	1	1	4	2	2	3	1	1	4	3	3	3	3	5	1	3	1	4	2	3	2	4	4	4	1	3	4	2	3	4	3
2	13	22	2	5	2	4	3	1	5	3	2	1	5	5	4	5	5	1	5	5	1	3	5	1	2	5	1	3	4	2	1	1	3	1	5	1	3	4	5	1	1	2	5	5	1	2	5	2	5
2	14	23	2	3	2	4	2	3	3	2	2	2	4	3	3	4	1	2	1	1	1	1	4	1	1	4	2	2	1	3	1	1	2	1	1	4	3	1	2	1	3	3	2	1	4	1	4	1	3
1	17	23	2	3	3	3	2	4	4	2	2	3	3	2	3	4	2	3	2	2	3	2	2	4	2	2	3	2	2	4	3	3	2	3	3	3	2	2	3	4	2	3	2	2	3	1	4	1	4
1	15	23	2	3	2	4	2	4	3	2	3	3	2	2	3	4	2	2	3	2	1	1	3	1	1	3	2	4	1	2	2	5	3	3	3	4	3	2	4	1	3	3	4	2	5	2	4	1	4
2	13	23	2	4	2	3	2	2	4	2	2	2	4	3	2	3	2	2	4	3	2	2	4	2	2	3	2	4	2	2	2	5	3	2	3	4	4	2	4	2	2	3	3	1	5	3	4	2	3
2	15	23	2	3	3	4	2	3	4	2	2	2	3	2	3	4	3	2	3	1	2	2	3	1	2	3	2	4	3	3	3	2	2	3	3	2	3	3	3	3	2	2	4	2	3	2	4	2	3
2	15	23	2	4	4	5	3	4	4	2	3	3	4	3	4	4	3	2	4	3	2	2	4	2	3	4	2	3	2	2	4	2	3	3	3	3	3	3	3	2	3	3	3	3	3	1	4	1	5
1	16	23	2	4	4	5	3	5	4	3	4	2	4	4	4	5	3	1	4	3	1	1	5	1	1	5	1	4	2	3	4	5	3	3	3	5	4	1	4	3	2	3	3	1	5	2	4	2	4
2	16	23	2	4	3	4	2	4	5	2	1	2	4	2	4	5	2	1	5	1	1	1	5	1	1	5	1	4	1	2	2	3	4	2	4	5	5	2	4	1	1	1	4	1	4	2	1	4	5
2	13	23	2	3	1	4	4	1	3	3	1	1	2	4	4	4	4	3	2	1	3	1	2	3	1	2	3	2	1	4	1	3	2	2	4	4	3	1	3	1	3	1	3	2	5	1	4	2	3
2	13	23	2	4	1	4	3	1	5	4	1	2	5	3	3	5	5	4	5	4	1	2	5	1	1	4	1	4	2	2	1	5	4	1	4	4	5	5	5	1	1	3	4	1	5	1	4	3	5
2	15	23	2	2	2	4	2	4	4	2	2	2	2	2	4	2	2	3	2	2	2	2	2	2	2	2	3	2	3	3	4	2	3	3	2	2	3	2	2	3	3	4	3	2	2	2	4	2	4
2	16	23	2	5	3	3	2	3	5	2	1	2	5	3	2	5	1	1	4	1	1	1	4	1	1	4	1	4	1	1	1	4	4	2	3	4	3	1	3	1	1	1	3	1	5	1	5	2	4
2	16	23	2	4	4	4	1	5	4	2	3	3	4	2	4	4	2	2	4	2	2	1	5	1	2	4	1	3	1	2	3	5	4	4	3	5	4	1	4	1	2	3	3	2	5	2	5	1	5
1	13	23	2	4	2	4	2	2	5	3	1	1	4	3	2	3	3	2	4	3	2	1	4	2	2	4	1	3	3	2	1	2	3	2	4	4	2	2	4	2	2	2	4	3	3	2	4	2	4
1	16	23	2	3	2	4	2	2	4	2	2	2	3	2	4	4	2	2	2	2	2	2	4	2	2	4	2	4	2	2	2	4	4	2	4	4	4	2	3	2	2	3	4	2	4	1	4	1	4
2	13	19	2	4	2	4	3	3	5	4	2	3	4	4	5	5	4	2	5	2	2	2	4	1	2	5	1	3	2	2	3	5	3	3	3	4	3	2	3	2	2	2	3	3	4	2	4	1	4
1	16	19	2	5	4	5	1	4	5	2	3	3	4	3	5	5	2	1	4	3	1	3	5	2	3	5	1	4	4	3	4	2	4	5	3	1	5	3	2	3	3	5	2	5	3	2	5	3	5
1	14	19	2	3	2	4	3	3	4	2	2	2	4	4	4	5	4	2	3	2	2	1	4	2	3	2	2	2	4	4	4	2	5	2	4	5	5	3	3	3	2	3	4	3	2	3	2	1	5
1	15	24	2	3	4	2	2	4	4	2	2	2	4	3	3	3	3	2	3	2	3	3	3	3	3	3	3	4	2	3	3	3	3	3	3	3	3	3	3	4	4	3	3	3	3	3	3	3	3
1	14	24	2	3	3	4	1	4	3	1	4	2	2	2	2	2	2	3	3	2	3	2	2	3	2	2	2	3	3	4	2	3	2	4	3	4	4	2	3	3	2	4	2	2	4	2	4	2	4
2	15	24	2	4	4	4	4	4	4	4	4	4	4	4	4	4	4	4	4	4	4	4	4	4	4	4	4	4	4	4	4	4	4	4	4	4	4	4	4	4	4	4	4	4	4	4	4	4	4
2	14	24	2	3	1	2	1	1	1	1	1	1	3	3	3	2	1	2	2	4	3	1	2	3	1	1	3	4	1	1	1	1	3	1	3	1	3	5	3	2	1	3	4	1	1	1	5	4	3
2	14	24	2	3	2	3	1	2	4	1	1	2	4	2	4	5	2	2	2	1	2	1	4	2	2	3	1	3	1	1	2	2	2	2	4	3	2	2	4	2	2	3	3	1	2	1	2	2	4
1	15	24	2	4	3	3	1	2	3	1	1	3	4	3	4	5	3	1	5	2	1	1	5	1	1	5	1	4	1	1	1	5	3	2	3	4	3	2	3	2	1	1	3	1	5	1	4	5	5
2	15	24	2	4	3	5	2	3	3	2	3	2	4	3	4	3	2	1	4	2	2	1	3	1	2	4	2	3	2	3	2	2	3	2	3	3	3	3	3	3	2	3	4	3	3	3	4	3	4
1	17	24	2	4	3	4	3	3	3	2	3	2	3	2	4	3	3	3	3	4	3	2	3	3	2	3	3	3	3	2	3	2	2	3	3	3	3	2	3	2	2	4	3	2	4	2	4	2	4
2	14	24	2	3	1	3	3	3	4	3	1	1	3	4	2	3	3	3	3	2	1	1	5	2	1	3	2	3	3	3	3	3	3	3	3	3	3	3	3	3	3	3	3	3	3	3	3	3	3
1	13	24	2	4	2	3	2	2	4	3	1	3	4	4	4	5	2	1	4	1	1	1	5	2	1	5	1	4	2	1	2	4	5	2	4	5	5	2	4	1	1	2	4	1	4	3	5	5	5
2	16	24	2	4	2	3	2	2	3	2	1	2	3	3	2	4	2	3	3	2	1	1	5	1	3	4	1	3	3	2	2	3	3	2	3	3	3	2	3	2	2	3	3	2	4	2	4	1	4
2	14	24	2	3	2	4	2	4	3	2	4	4	2	3	4	4	3	2	3	2	3	3	2	2	2	3	3	3	2	2	4	3	3	4	2	3	4	2	3	2	3	2	2	2	4	1	4	2	4
1	14	24	2	3	3	4	3	3	3	3	3	3	3	3	2	4	3	2	3	2	2	3	3	2	2	3	3	3	2	2	3	4	3	3	3	3	3	2	3	2	3	3	3	2	4	2	4	2	4
1	13	24	2	3	5	5	1	5	3	1	5	4	3	1	3	5	1	1	4	1	1	1	3	1	1	3	1	1	2	4	3	5	3	2	3	5	5	1	3	5	3	4	1	1	5	1	5	2	5
2	15	24	2	3	1	4	3	3	3	3	3	3	3	3	3	3	3	3	3	3	3	3	3	3	3	3	3	3	2	3	3	3	3	3	3	3	3	3	3	3	3	3	3	3	3	3	3	3	3
1	13	24	2	4	1	5	3	3	4	2	1	2	4	3	5	4	3	2	3	1	1	1	5	1	1	4	1	4	1	1	2	3	3	2	5	4	4	1	5	1	3	2	3	2	5	1	5	2	3
1	14	24	2	4	1	5	3	1	4	1	1	1	4	1	4	5	2	1	5	1	1	1	5	1	1	4	1	4	1	1	1	5	4	1	4	4	4	1	4	3	3	2	4	1	4	2	4	3	4
2	14	24	2	4	2	4	2	2	4	2	1	3	4	2	3	5	2	2	4	2	2	2	4	1	2	4	1	3	1	2	3	4	4	2	4	4	4	2	4	2	2	3	4	2	4	2	4	2	4
1	16	24	2	4	3	3	5	2	3	4	2	2	3	3	3	4	3	2	3	3	2	2	4	1	2	3	2	4	2	2	2	4	3	2	4	3	3	1	4	1	1	2	4	1	4	3	4	4	4
1	15	24	2	5	2	5	3	2	4	4	1	1	4	4	5	5	4	1	5	2	1	1	5	1	1	5	1	5	1	1	1	4	4	1	4	5	3	1	5	2	2	3	4	1	4	4	3	1	5
2	18	24	2	3	3	3	3	3	3	3	3	3	4	4	2	2	4	4	1	4	4	4	2	4	2	4	2	4	1	2	4	4	4	4	4	4	4	4	3	4	4	3	3	2	2	1	4	4	4
1	13	24	2	4	1	5	2	1	3	1	1	1	5	4	1	4	5	1	5	1	2	1	5	1	1	4	3	4	1	1	3	2	4	1	5	3	3	2	5	2	1	2	5	1	4	2	3	3	4
1	14	24	2	3	1	3	3	1	5	1	1	1	5	3	2	5	4	3	5	5	1	1	5	1	1	5	1	5	1	1	1	5	5	1	5	5	5	1	5	1	1	3	5	1	4	1	5	1	1
1	15	24	2	4	3	3	2	4	4	2	3	2	4	2	4	4	2	2	4	2	2	2	4	2	3	4	2	3	2	3	3	4	3	2	4	3	4	2	4	2	3	2	3	2	4	2	3	2	4
1	17	24	2	4	1	3	3	1	4	2	1	1	4	2	2	5	1	1	5	1	1	1	5	1	1	3	1	4	1	1	2	5	4	1	4	4	5	4	4	1	1	2	4	2	3	1	1	4	4
2	15	24	2	3	2	4	1	3	3	1	2	1	4	3	3	4	2	3	4	1	3	2	4	3	1	4	2	3	1	3	3	4	4	2	4	4	3	1	4	1	3	2	3	3	3	3	4	2	4
1	15	24	2	3	4	5	3	2	2	3	4	3	2	3	4	4	3	1	3	2	1	1	4	1	1	2	1	3	4	2	4	3	3	3	2	4	3	4	2	2	3	1	3	3	5	2	4	2	4
2	16	1	3	3	2	3	4	3	3	4	2	2	4	4	3	5	4	2	5	2	2	3	3	4	3	3	2	3	2	3	3	3	3	2	4	3	3	2	3	3	2	4	3	3	4	2	3	2	4
1	14	1	3	4	4	4	4	4	4	4	2	4	5	4	4	5	4	2	5	2	2	2	5	2	2	5	1	3	1	1	1	4	4	2	4	3	5	2	4	2	2	2	4	1	4	1	5	1	4
2	13	1	3	3	1	3	1	1	4	2	1	1	3	3	4	3	2	1	3	1	1	1	3	2	2	1	3	3	1	2	2	4	3	1	3	4	3	1	3	1	2	3	3	1	5	3	4	3	4
2	13	1	3	5	1	5	2	2	4	1	1	1	3	4	4	4	2	3	4	2	2	1	5	4	1	4	2	3	1	2	1	5	3	5	5	4	4	3	4	2	2	4	4	4	4	2	4	2	4
1	14	1	3	3	3	4	2	3	2	2	2	2	1	1	2	1	1	4	2	2	4	2	2	4	2	2	5	2	2	2	2	4	2	2	4	4	2	2	4	2	2	4	4	2	4	2	1	4	3
1	13	1	3	5	5	2	2	5	5	4	5	5	4	3	4	4	4	5	1	4	2	1	4	5	2	4	2	4	2	5	5	5	1	5	2	5	4	1	1	4	4	4	2	1	4	1	4	3	4
1	13	1	3	3	2	3	1	3	4	1	1	1	4	2	2	1	1	4	2	1	4	2	3	4	1	2	4	2	2	2	2	4	3	2	3	5	2	2	3	2	2	3	3	2	4	2	3	4	3
1	15	1	3	4	2	4	4	2	4	4	2	2	4	4	4	2	3	2	4	3	4	3	4	2	2	4	2	4	2	2	3	2	4	2	4	4	3	2	2	2	2	2	4	2	1	4	4	3	4
2	14	1	3	4	2	2	2	3	3	3	2	2	4	3	1	5	3	1	4	2	2	2	4	2	2	4	1	4	2	2	2	4	4	2	3	4	4	2	4	2	2	2	3	2	4	2	4	3	4
1	15	1	3	5	4	3	3	3	4	3	2	3	4	3	2	1	1	1	5	2	1	3	5	1	1	5	1	3	2	3	3	5	5	5	5	3	4	4	5	5	5	5	5	4	4	4	4	5	5
1	15	1	3	4	1	2	2	2	3	2	2	2	3	2	2	4	2	2	3	1	1	1	4	1	1	4	2	4	2	1	1	4	4	1	4	4	4	2	4	1	1	2	3	1	5	2	4	2	4
1	16	1	3	4	2	4	3	3	4	2	2	2	4	2	5	4	3	2	5	2	3	2	5	2	2	5	2	3	2	2	3	3	2	2	3	2	2	3	3	2	2	3	3	3	2	3	3	3	3
2	14	2	3	3	4	4	3	3	2	3	1	4	3	3	3	3	3	3	3	3	3	3	3	3	3	3	3	3	3	3	3	3	3	3	3	3	3	3	3	3	3	3	3	3	3	3	3	3	3
2	17	2	3	4	3	5	2	4	4	2	3	3	4	3	4	5	2	3	3	2	3	2	4	2	2	4	2	4	1	3	2	4	3	3	3	5	4	2	4	2	1	3	3	1	5	2	4	2	4
1	15	2	3	5	2	5	2	1	5	2	1	2	4	2	2	5	2	1	5	2	1	1	5	1	1	5	1	5	1	1	1	5	5	1	5	5	5	1	5	1	2	4	1	1	4	1	4	3	5
2	17	2	3	2	5	4	1	5	3	1	4	5	2	1	3	2	1	5	1	1	5	1	1	5	1	1	5	2	2	4	5	2	2	5	2	3	2	3	2	3	2	3	2	2	4	3	4	2	4
1	17	2	3	3	2	4	3	3	3	2	3	2	3	2	5	3	3	1	3	2	2	2	3	2	2	2	2	3	3	3	3	3	3	2	4	3	3	4	4	2	2	4	3	2	5	3	3	2	2
2	13	2	3	4	3	4	4	2	4	4	2	3	4	3	4	5	2	2	4	2	2	2	4	2	2	4	1	4	2	2	2	4	4	1	4	3	4	1	2	2	1	2	4	1	4	4	4	4	4
1	14	2	3	4	3	4	2	4	4	2	2	2	4	4	4	4	2	2	3	3	2	2	5	2	1	5	1	5	2	3	2	5	4	2	4	5	4	1	4	1	1	2	4	1	5	2	4	2	4
1	13	2	3	4	3	3	2	2	3	2	2	3	3	2	2	3	2	1	4	2	2	2	4	1	2	4	1	3	2	2	2	3	3	2	4	4	4	3	3	3	3	3	3	3	3	3	3	3	3
1	13	2	3	3	1	4	5	2	5	5	1	5	5	5	5	5	5	1	5	5	1	1	5	1	5	5	1	5	1	1	1	5	5	1	5	5	5	1	5	1	1	1	5	1	5	1	5	1	5
2	15	2	3	4	2	5	2	3	4	2	2	3	4	3	2	3	1	2	2	4	2	5	2	3	4	2	3	3	1	3	3	5	3	3	3	5	3	2	3	3	2	4	3	2	4	2	4	3	4
1	13	2	3	3	4	3	1	2	2	1	1	1	2	3	1	5	1	2	3	2	2	2	3	1	3	3	2	4	2	3	2	3	3	3	2	4	3	3	3	3	2	3	3	2	3	2	3	3	3
2	16	2	3	4	2	4	2	2	3	3	1	2	2	4	2	5	2	1	4	2	1	1	5	1	1	4	1	3	1	1	1	2	4	1	4	4	4	1	4	1	1	3	4	1	4	1	4	2	4
2	15	2	3	2	2	3	2	2	3	2	2	2	2	2	2	4	2	2	2	2	2	2	4	2	2	2	2	3	2	3	3	3	3	3	3	3	3	3	3	3	3	3	3	3	3	1	2	2	2
1	17	2	3	4	3	4	3	3	4	3	2	2	2	4	3	4	3	1	3	2	2	2	3	2	2	2	1	3	1	3	3	3	3	3	4	3	4	3	4	2	2	1	3	1	4	2	4	2	3
2	17	2	3	3	1	4	3	1	4	2	1	1	1	1	1	5	2	1	4	2	1	1	1	1	1	4	1	1	1	1	1	1	1	1	5	3	3	3	3	1	1	3	3	3	3	3	3	3	3
1	14	2	3	4	1	5	1	1	5	5	1	1	5	4	5	5	1	1	1	1	1	1	5	1	1	5	1	5	1	5	1	1	1	1	1	4	5	1	5	5	1	5	5	1	5	1	5	3	5
1	13	2	3	3	3	4	2	2	3	2	2	2	3	3	4	3	2	3	3	2	2	1	3	2	1	2	3	2	1	1	2	3	2	2	3	3	3	2	3	2	3	4	2	1	3	1	4	2	4
1	17	2	3	3	3	5	3	5	4	3	4	4	3	4	5	2	4	5	2	4	3	3	3	4	5	2	4	3	1	3	5	3	2	4	3	4	3	1	2	4	4	4	3	2	4	1	5	1	5
2	13	2	3	3	3	4	3	2	4	3	2	3	4	4	4	3	3	2	3	2	2	1	4	1	2	4	2	3	2	4	3	3	2	2	4	4	2	2	4	3	2	3	2	2	4	2	3	3	3
2	15	2	3	3	2	2	4	2	3	3	1	2	2	4	2	5	1	3	4	1	2	1	5	3	1	4	3	4	1	1	1	3	4	1	5	4	4	4	4	1	1	1	4	1	4	2	4	2	5
2	13	2	3	4	3	4	4	4	3	4	3	3	4	4	4	4	4	2	4	3	2	2	5	2	2	4	2	4	3	2	3	4	3	3	4	3	4	3	4	2	3	4	3	3	5	2	4	2	4
2	17	2	3	4	3	4	3	1	3	3	1	1	3	3	3	1	1	1	2	1	2	1	3	1	1	1	4	1	1	3	1	1	3	1	4	4	1	2	4	3	2	4	4	2	2	3	3	2	1
2	15	2	3	5	3	5	3	3	5	3	1	3	5	5	3	4	1	2	4	1	1	1	4	2	1	4	2	2	2	3	1	3	2	1	4	4	2	3	4	3	3	3	4	2	2	2	4	3	3
1	14	3	3	4	2	3	4	3	4	4	1	3	4	4	4	5	4	2	4	2	2	2	4	3	2	4	1	3	1	2	3	4	4	2	4	3	3	2	4	2	2	3	4	2	3	1	3	2	4
1	13	3	3	1	2	2	2	3	2	1	4	4	2	1	3	2	2	2	2	3	4	1	1	2	2	1	5	2	3	5	5	3	2	5	2	3	2	1	2	5	4	5	1	1	3	2	4	3	4
1	16	3	3	4	2	4	2	2	4	3	2	2	4	3	4	4	4	1	4	2	1	2	4	1	2	4	2	4	2	2	2	4	3	2	4	4	3	2	4	2	2	2	4	2	4	3	4	2	4
1	16	3	3	5	5	5	5	5	5	5	5	5	5	5	5	5	5	5	5	5	5	5	5	5	5	5	5	5	5	5	5	5	5	5	5	5	5	5	5	5	5	5	5	5	5	5	5	5	5
1	15	3	3	5	1	5	3	1	5	3	1	1	5	5	5	5	5	1	5	5	1	1	5	1	1	5	1	5	1	1	1	5	5	1	5	5	5	1	5	1	1	1	5	1	5	1	5	1	5
2	15	3	3	3	2	4	3	2	4	3	2	1	4	3	4	4	2	1	4	3	2	2	4	1	1	3	1	3	1	1	1	1	3	1	5	3	4	2	5	1	2	3	4	1	3	3	5	1	4
1	15	3	3	3	2	3	2	2	4	2	1	2	4	2	3	2	2	4	2	3	4	1	1	5	1	1	5	1	1	1	1	3	1	1	4	4	1	1	4	1	1	2	4	1	3	1	4	2	4
1	14	3	3	3	3	3	3	3	3	3	3	3	3	3	3	3	3	3	3	3	3	3	3	3	3	3	3	3	3	3	3	3	3	3	3	3	3	3	3	3	3	3	3	3	3	3	3	3	3
2	15	3	3	4	2	4	2	3	5	2	1	2	4	2	4	5	2	1	4	2	1	1	4	1	1	5	1	5	1	1	1	4	4	1	4	4	4	2	4	1	1	2	4	1	4	1	4	1	4
1	16	3	3	3	3	1	4	3	4	4	3	1	4	4	3	4	3	3	3	3	2	2	4	3	3	3	3	3	2	3	3	4	3	3	4	3	3	2	4	2	3	3	3	2	4	2	4	2	4
2	13	3	3	3	1	1	1	1	1	1	1	1	1	1	1	4	2	3	3	4	3	1	4	2	1	3	3	3	1	1	1	1	1	1	5	4	2	1	1	1	1	1	1	1	4	1	4	1	1
1	15	3	3	5	1	4	4	2	5	5	2	2	5	5	4	5	3	1	4	1	1	1	5	1	1	5	1	4	1	1	2	4	3	2	4	4	5	2	4	2	2	4	4	2	4	1	5	2	4
2	14	3	3	1	1	1	1	2	3	2	1	2	4	3	5	1	2	5	1	3	4	2	4	3	5	3	2	1	1	1	2	3	3	3	4	3	1	1	3	3	1	1	3	4	1	3	3	3	3
2	15	4	3	4	4	4	2	3	4	1	4	2	3	3	4	4	1	2	3	2	2	1	4	1	2	4	2	4	2	3	3	4	4	2	4	3	4	2	4	2	2	2	3	2	3	2	4	2	4
2	15	4	3	4	2	3	4	2	4	3	2	2	4	3	2	4	2	1	3	2	2	1	5	2	2	3	1	3	1	2	2	4	4	2	3	4	3	2	3	2	1	2	3	2	4	2	4	3	4
1	14	4	3	3	1	5	3	2	3	2	4	1	3	3	4	3	1	1	1	1	1	1	5	1	1	1	1	1	1	3	1	4	3	1	4	4	3	4	4	3	1	5	3	1	4	1	3	2	4
1	13	4	3	3	1	2	2	2	4	1	1	1	3	3	1	3	2	1	4	1	1	1	5	1	1	3	1	3	2	1	1	3	3	1	4	3	2	2	4	1	1	4	3	3	3	2	3	2	4
2	14	4	3	2	2	4	3	2	3	2	2	2	3	3	4	3	3	4	3	3	3	2	3	4	2	2	3	3	2	3	2	2	3	2	4	2	3	1	4	2	2	3	3	1	3	2	4	2	2
1	13	4	3	3	1	4	2	1	3	1	1	1	3	3	3	4	2	3	3	3	3	3	3	3	3	3	3	3	3	3	3	3	3	3	3	3	3	3	3	3	3	3	3	3	3	3	3	3	3
1	13	4	3	1	2	3	1	2	3	2	1	2	2	3	2	4	2	2	2	1	2	2	3	2	1	3	3	2	1	2	2	5	3	2	4	4	5	1	4	2	1	2	1	1	5	1	5	4	3
2	16	4	3	5	4	3	4	4	5	4	3	1	4	4	4	5	4	1	4	1	1	1	4	1	1	5	1	3	1	1	3	4	3	4	2	4	4	2	4	2	2	3	4	1	4	2	5	3	4
2	15	4	3	3	1	3	1	1	3	1	1	1	3	1	1	3	1	1	2	3	1	1	3	1	1	3	1	5	1	3	1	4	2	1	4	5	2	1	4	1	1	4	3	1	4	1	5	2	4
1	13	4	3	1	1	1	1	1	1	1	1	1	1	2	3	3	3	5	1	5	5	3	2	5	3	1	4	1	2	5	3	4	1	3	3	4	1	1	3	4	2	5	2	1	4	2	1	3	5
2	17	4	3	5	2	4	3	5	4	3	3	4	5	5	4	5	3	2	4	2	2	2	4	2	2	5	2	3	4	2	4	1	4	4	3	1	3	5	2	3	4	2	1	4	1	1	4	2	4
2	13	4	3	3	2	3	1	2	3	3	1	2	3	4	3	4	3	1	4	2	1	1	5	1	1	4	3	2	2	4	2	4	3	1	5	4	3	1	4	3	2	3	3	1	3	2	3	2	4
1	16	4	3	3	1	5	3	2	4	2	1	1	3	2	5	4	3	1	4	2	1	2	4	1	2	4	1	4	2	3	1	4	4	1	5	4	3	2	5	1	1	5	5	1	4	3	5	2	5
2	16	4	3	2	1	3	1	1	2	3	1	1	2	3	1	3	1	3	2	1	3	1	4	3	1	1	2	2	1	4	1	4	3	1	4	4	1	1	4	4	3	4	5	2	4	5	3	2	4
2	14	4	3	5	2	5	1	3	5	1	1	2	5	1	5	4	1	1	5	1	1	1	5	1	1	5	1	5	1	2	1	5	3	1	3	4	4	1	5	1	3	2	4	1	5	1	3	2	4
1	15	4	3	3	1	1	1	1	3	2	1	1	1	1	3	4	3	1	2	2	1	1	4	1	1	2	1	5	1	1	1	3	3	1	4	5	5	1	4	1	1	1	3	1	5	2	5	3	5
1	17	4	3	4	2	4	2	4	2	2	4	2	4	2	4	4	2	4	2	4	2	4	2	4	2	4	2	2	4	2	4	2	4	4	4	2	4	2	4	2	4	2	2	3	3	3	3	3	2
2	16	4	3	3	1	2	2	2	3	2	1	1	3	3	2	5	2	1	4	2	2	1	5	1	1	5	1	3	2	2	2	4	4	2	3	3	3	2	4	2	2	2	4	2	4	1	4	2	4
2	15	5	3	3	3	4	2	3	4	2	2	1	3	2	2	3	2	2	3	2	2	2	4	2	2	4	2	3	2	2	2	3	3	2	4	3	3	2	4	2	2	3	4	2	3	2	4	2	4
2	13	5	3	2	1	4	3	2	4	3	2	2	3	3	2	1	2	4	2	4	4	1	1	4	2	2	3	2	3	4	3	3	2	2	3	3	3	3	3	2	2	4	3	2	4	3	3	2	4
1	13	5	3	3	1	2	2	1	1	2	1	1	1	2	1	5	1	1	3	1	1	1	2	1	1	4	1	3	1	3	1	4	3	1	2	3	3	3	2	1	1	1	1	2	4	1	3	3	3
1	14	5	3	4	1	5	1	1	3	1	1	1	5	4	3	4	1	1	5	1	1	1	5	5	1	4	1	5	1	1	1	5	1	1	1	1	5	1	5	1	1	1	4	1	5	1	5	1	5
1	14	5	3	4	2	3	2	2	3	1	1	2	2	2	2	3	1	3	3	2	3	2	3	3	2	3	3	4	3	3	2	4	3	2	4	3	4	3	2	2	2	2	2	2	4	2	4	2	4
2	14	5	3	3	1	2	4	2	2	4	1	3	4	4	2	2	2	2	2	5	4	4	2	2	4	2	4	2	1	3	1	5	2	1	5	5	1	1	5	3	1	2	5	1	5	1	4	2	4
1	16	5	3	3	4	4	3	4	4	4	4	4	3	4	4	3	2	4	3	2	4	3	2	4	2	2	4	3	3	4	4	3	2	5	1	3	3	4	3	4	3	4	3	2	3	5	1	5	1
1	13	5	3	4	1	4	5	2	4	4	4	4	4	4	4	4	4	4	4	4	4	4	4	4	4	4	4	3	4	3	4	4	4	2	3	3	3	4	3	3	4	2	4	4	3	3	4	4	5
2	14	5	3	1	1	1	3	5	4	3	4	4	3	4	3	3	3	5	1	4	5	4	3	5	4	2	5	1	3	5	3	1	1	3	3	3	1	2	4	4	3	5	1	3	2	4	5	1	4
1	13	5	3	3	1	3	2	1	4	2	1	1	4	2	3	3	1	1	3	1	1	1	4	1	1	3	2	3	1	2	1	3	3	2	3	3	2	1	4	1	1	2	3	1	3	1	4	1	5
1	17	5	3	1	5	3	2	2	2	1	3	5	2	3	3	3	1	4	3	2	1	3	2	3	2	1	4	2	2	5	4	4	2	3	3	4	2	1	2	3	3	4	2	2	3	3	4	4	2
1	17	5	3	1	1	1	1	1	2	1	1	1	1	1	3	1	1	1	1	5	1	1	2	3	1	1	2	1	1	5	1	5	1	1	5	5	1	1	5	1	1	5	5	1	5	1	3	1	4
1	16	5	3	2	1	4	5	1	3	4	1	1	1	1	1	4	3	3	2	1	3	2	4	4	2	3	4	4	5	1	1	1	1	1	4	1	3	3	5	2	1	3	4	3	4	1	5	2	4
2	16	5	3	2	1	3	3	2	3	3	1	2	2	3	2	5	2	2	3	3	2	1	5	2	1	3	2	4	1	3	2	5	4	2	5	5	4	1	5	3	3	3	3	1	5	1	3	4	4
1	16	5	3	4	2	3	2	3	4	3	2	2	3	2	4	3	2	1	3	2	2	1	3	2	2	3	2	3	2	3	2	3	4	2	4	4	3	2	4	2	2	3	4	2	4	2	3	3	3
1	18	5	3	3	3	4	3	4	5	2	2	3	4	3	4	4	2	1	3	1	2	1	5	3	1	4	3	3	1	1	1	5	3	1	5	5	2	1	5	1	2	1	5	1	5	2	3	2	4
1	15	5	3	2	1	2	2	2	3	2	2	2	2	1	2	3	2	5	2	4	5	2	2	5	2	2	5	3	2	2	2	4	3	2	4	4	3	2	4	2	2	2	4	2	4	2	4	3	4
1	14	5	3	3	2	4	3	2	3	3	2	2	3	3	4	3	4	3	3	4	2	2	4	2	2	4	2	3	1	2	2	4	3	2	4	4	3	1	4	2	2	2	4	1	4	3	4	2	4
2	14	5	3	4	2	3	2	2	4	2	2	2	2	2	2	5	2	2	4	3	2	2	5	2	2	4	1	4	1	2	2	3	4	2	4	4	4	4	4	2	4	3	4	2	4	2	4	2	4
1	12	5	3	2	2	3	2	2	2	2	2	2	2	3	3	4	2	3	3	3	2	2	4	4	2	2	3	3	2	2	2	4	4	3	4	4	3	2	4	2	2	2	3	2	3	3	4	2	4
2	14	5	3	3	3	2	2	4	3	2	1	2	3	3	3	3	2	3	3	2	3	2	3	3	3	3	3	2	2	2	3	3	3	3	3	3	3	3	3	3	3	3	3	3	3	3	3	3	2
1	13	5	3	3	1	2	3	5	4	4	1	1	3	5	4	4	3	2	4	1	1	1	5	1	2	4	1	3	3	3	2	2	3	2	5	1	3	3	5	3	1	4	3	3	3	1	5	3	5
1	13	5	3	3	3	3	2	2	4	2	2	2	3	3	2	3	2	3	3	3	3	3	3	2	2	3	3	4	2	2	3	4	4	2	3	4	4	2	3	2	2	2	3	1	4	2	4	3	3
2	15	5	3	4	2	1	1	3	5	1	1	1	1	1	1	5	1	2	4	2	1	1	4	1	1	3	1	5	1	1	1	5	3	1	4	3	4	1	4	1	1	3	2	1	4	1	4	2	4
2	14	5	3	3	1	2	2	2	4	2	1	2	3	3	3	4	1	2	2	1	2	1	4	2	1	2	2	4	1	1	1	4	3	1	4	4	3	2	4	1	1	3	4	1	5	1	4	2	4
1	13	5	3	3	4	1	2	4	5	3	2	4	5	3	1	5	5	1	5	3	1	2	4	1	4	5	2	3	1	2	3	5	3	3	4	4	3	2	4	4	2	4	4	2	5	4	5	2	5
1	13	5	3	5	2	4	2	1	5	1	1	1	2	2	2	5	2	1	4	2	1	1	5	1	1	4	1	4	1	2	1	4	4	2	4	4	4	2	4	1	1	3	4	2	4	2	4	2	4
1	13	5	3	2	3	3	2	4	3	1	2	2	1	1	2	3	1	3	2	3	3	1	3	3	3	1	3	2	2	3	3	4	3	3	3	4	3	3	2	3	3	3	2	2	5	2	4	2	4
2	13	5	3	2	2	2	1	1	1	1	1	1	1	1	1	1	1	5	1	1	5	1	1	5	1	1	5	1	5	2	1	5	1	1	5	5	1	1	1	3	1	5	2	1	5	2	2	5	1
1	13	5	3	2	2	1	1	2	3	1	1	2	1	1	2	3	1	4	2	1	2	1	1	3	1	2	3	3	1	1	1	4	3	2	2	5	2	1	4	4	2	4	3	1	4	3	3	2	4
1	14	5	3	3	2	3	1	2	3	1	1	1	3	3	2	3	1	2	3	3	2	3	4	2	2	3	2	3	1	3	2	4	3	2	3	4	3	1	3	2	2	2	2	2	4	2	4	2	4
2	13	5	3	3	1	3	1	1	1	1	1	1	1	1	1	5	1	1	3	1	1	1	4	1	1	1	1	4	1	1	1	4	3	1	4	4	3	1	4	1	1	1	4	1	4	1	1	1	3
2	15	5	3	4	3	4	2	3	3	3	2	2	3	3	3	5	4	3	4	4	2	1	4	1	4	4	1	2	2	4	4	4	1	3	4	4	2	2	3	4	4	3	4	2	4	1	2	4	4
2	15	5	3	4	2	3	4	1	4	5	2	2	3	5	5	5	5	1	5	4	1	1	5	1	4	5	1	4	1	2	1	5	5	1	5	5	5	1	5	2	1	2	5	2	4	3	5	2	3
2	16	5	3	4	3	4	2	3	4	3	3	2	4	3	1	4	2	2	3	1	1	1	4	1	1	2	1	4	2	3	3	4	4	3	3	4	4	2	3	2	3	1	3	2	4	2	4	2	4
1	16	5	3	4	4	3	3	3	4	3	2	3	4	4	4	4	3	1	4	3	1	1	5	1	2	4	1	4	1	3	3	4	3	2	3	5	4	2	4	2	3	3	3	5	4	2	3	3	3
2	14	5	3	3	1	1	4	2	4	4	2	1	4	4	1	3	4	1	2	1	2	1	2	1	2	2	3	1	2	4	1	2	1	1	4	2	1	4	5	3	3	4	5	2	4	2	4	2	4
2	17	5	3	5	1	3	1	1	5	1	1	1	5	5	1	5	1	1	5	1	1	1	5	5	1	5	1	5	1	1	1	5	5	1	3	5	5	1	3	1	3	2	2	1	5	1	5	1	5
2	17	5	3	5	3	4	3	4	4	3	2	3	4	4	4	4	2	1	4	2	1	2	5	2	1	4	1	2	1	3	2	4	3	3	3	3	4	2	3	2	3	3	2	1	4	3	4	3	4
2	13	5	3	4	2	5	1	4	4	1	3	2	3	3	4	4	1	1	4	1	1	1	4	1	1	4	1	3	2	1	2	3	3	3	3	3	3	2	2	3	2	2	3	1	4	2	3	2	3
2	13	5	3	4	3	4	1	1	3	1	1	1	1	4	1	3	4	3	1	4	2	1	2	3	1	1	1	1	1	3	1	5	1	1	5	5	1	1	5	1	1	4	5	1	4	5	1	5	1
1	14	5	3	2	2	3	1	4	4	1	4	2	3	2	4	3	1	2	3	1	3	1	5	2	3	2	1	3	3	2	4	5	3	5	2	3	3	1	2	4	3	5	2	2	5	4	5	1	5
1	15	5	3	4	4	4	2	1	3	1	1	1	4	3	5	3	1	1	3	1	1	3	1	4	1	4	2	2	1	4	1	4	1	1	5	5	1	2	4	3	1	3	5	1	5	1	1	2	1
1	15	5	3	3	4	5	2	4	4	2	4	3	3	2	4	3	3	2	3	4	2	2	4	2	2	4	2	2	4	3	4	3	2	4	2	3	3	2	2	3	4	3	2	5	3	3	4	4	4
2	15	5	3	5	1	4	2	2	5	1	1	2	5	1	4	5	1	1	4	2	1	1	5	1	1	5	1	5	1	1	1	5	4	1	5	5	4	1	5	1	1	1	4	1	4	1	5	1	5
2	17	5	3	3	1	4	2	1	4	2	1	1	2	3	3	4	2	2	3	1	2	1	4	2	1	3	1	3	1	1	1	3	3	1	5	4	4	2	4	1	2	2	3	1	5	1	5	2	5
2	15	5	3	4	2	4	1	3	3	1	2	3	5	4	3	3	2	2	4	3	2	1	5	2	2	4	1	2	4	5	3	5	1	3	4	4	2	1	4	4	2	5	4	1	3	3	2	3	3
1	16	5	3	3	1	1	1	1	3	1	1	1	1	1	1	1	1	5	1	1	1	1	1	1	1	1	5	1	5	5	1	5	1	1	1	1	1	2	2	3	3	2	3	2	2	1	4	3	2
2	16	5	3	4	2	5	1	2	4	1	2	4	4	2	3	4	1	2	4	1	3	1	4	1	1	4	4	5	5	5	4	3	2	3	4	5	3	3	3	3	3	4	5	5	4	3	4	1	3
1	17	5	3	1	1	4	3	1	2	3	1	1	1	1	1	3	1	1	1	1	1	1	3	1	1	1	1	1	1	1	1	5	1	1	4	4	2	1	4	1	1	4	5	1	5	1	1	1	1
1	13	5	3	5	1	1	1	1	5	1	1	1	5	1	1	4	1	1	4	1	1	1	4	1	1	4	1	3	1	3	1	5	3	1	4	4	3	1	4	3	1	2	4	1	5	1	4	3	4
2	14	5	3	1	1	4	4	3	4	3	4	3	3	4	4	4	4	4	3	4	1	3	5	4	3	3	5	4	3	4	3	5	3	3	3	4	5	3	5	4	4	4	3	4	3	3	3	5	3
2	14	5	3	1	2	3	4	3	2	3	3	3	1	3	3	4	3	2	2	3	2	2	4	2	2	3	3	2	1	3	3	4	3	3	4	4	2	2	4	4	2	4	4	2	4	2	2	2	3
2	14	5	3	4	1	3	2	2	4	2	2	2	3	3	3	4	2	2	3	2	1	1	5	2	5	3	1	3	2	2	2	4	4	2	4	4	3	2	4	2	2	2	3	1	4	1	5	2	4
1	16	5	3	3	2	5	4	3	3	3	1	2	3	4	4	3	4	1	3	1	1	1	3	2	1	1	2	3	1	1	3	2	3	2	4	3	2	1	4	2	3	4	4	1	4	3	4	3	4
1	16	5	3	3	2	5	3	2	4	3	2	2	3	3	2	3	2	3	3	2	2	3	2	2	3	3	2	4	2	2	2	4	3	2	4	4	3	3	4	2	3	3	2	4	3	3	2	2	3
2	16	5	3	3	2	2	3	2	2	2	1	2	3	3	3	3	2	4	3	3	4	2	3	4	2	2	4	4	2	3	2	2	3	2	4	3	2	2	4	2	2	3	3	2	3	2	4	4	4
2	16	5	3	3	2	4	5	1	4	5	1	2	3	5	4	5	3	5	4	3	2	3	5	1	2	4	1	4	1	2	1	5	4	4	5	3	3	4	4	3	3	5	5	3	4	3	4	3	5
2	16	5	3	3	3	4	2	4	5	2	2	3	4	4	1	4	4	2	5	3	1	1	4	1	2	3	1	3	2	4	3	4	3	3	3	3	3	2	3	3	2	3	3	2	4	3	5	2	5
1	15	5	3	1	1	4	4	1	4	3	1	1	1	4	1	4	3	5	2	4	4	4	3	4	2	1	4	4	2	4	1	4	4	1	4	4	1	1	4	2	1	5	4	1	1	1	1	1	4
1	14	5	3	4	1	3	4	2	4	2	1	1	4	3	4	5	3	1	4	2	1	1	4	1	1	3	1	4	1	2	2	4	3	1	4	4	4	1	4	1	2	2	3	1	5	2	4	1	3
1	13	5	3	3	2	2	2	2	2	2	2	2	2	2	2	3	2	4	2	2	3	2	2	4	2	2	4	2	2	2	2	2	2	2	2	4	2	2	2	2	2	2	2	2	2	2	2	2	2
2	16	5	3	3	2	4	1	2	3	1	2	3	2	1	2	3	2	1	1	1	2	1	4	2	1	1	3	2	1	4	2	3	1	1	4	4	2	1	4	2	2	3	3	1	4	2	3	3	2
1	14	5	3	1	2	2	1	1	1	1	2	1	1	1	1	3	2	3	2	3	3	3	4	3	1	1	4	2	1	2	2	5	2	1	4	5	3	1	3	2	2	2	3	1	5	2	4	1	4
2	17	5	3	3	3	2	3	3	2	2	2	2	2	2	3	3	2	3	3	2	3	2	3	2	2	3	3	1	2	4	2	4	3	2	4	4	2	2	4	3	2	4	3	2	4	5	2	1	2
1	14	5	3	2	1	4	2	2	1	1	1	1	1	1	1	5	1	1	1	3	1	1	5	1	5	1	2	2	1	2	1	4	2	2	4	4	1	1	3	1	1	4	4	1	5	1	4	4	4
2	14	5	3	5	2	4	3	2	5	3	1	2	4	3	4	5	4	1	5	2	1	1	5	1	2	5	1	4	3	2	1	3	4	2	4	3	3	3	4	2	2	1	4	3	4	4	4	3	3
2	14	5	3	4	1	4	2	5	3	1	3	2	3	4	4	4	4	2	4	2	2	1	5	3	1	4	2	2	3	4	3	3	3	4	2	3	2	4	3	2	3	3	2	1	4	4	4	2	3
2	15	5	3	2	2	2	1	2	2	1	1	1	1	1	1	3	1	4	2	3	4	1	2	4	1	2	4	3	1	4	1	4	2	1	4	4	2	2	4	1	1	4	4	1	4	2	3	2	3
1	14	5	3	3	2	4	3	2	3	2	2	2	3	2	3	4	2	2	3	2	2	2	4	2	2	3	2	4	2	2	2	3	3	2	4	3	3	2	3	2	2	2	3	2	3	2	4	2	4
1	15	5	3	3	1	2	1	1	3	1	1	1	2	1	1	4	1	3	3	3	2	1	4	1	1	2	3	5	1	1	1	4	3	1	5	4	4	1	3	1	1	1	2	1	5	1	4	1	4
2	12	5	3	4	3	3	2	4	4	2	2	2	3	4	4	2	2	4	2	4	3	1	3	3	2	3	3	3	2	3	4	4	3	4	1	3	4	2	2	3	4	3	3	2	4	2	2	4	2
2	13	5	3	3	1	5	5	1	3	1	1	1	3	5	3	5	3	1	3	3	1	1	5	1	3	3	1	5	1	1	2	4	5	1	5	5	3	1	5	1	1	2	3	1	5	1	5	1	5
1	13	5	3	3	2	4	2	3	4	2	2	2	3	3	3	3	1	3	3	2	2	2	3	2	2	3	2	4	1	2	2	4	3	2	4	4	2	1	3	1	2	3	3	1	4	4	2	4	3
2	14	5	3	3	2	1	3	2	3	2	1	1	2	3	1	3	1	1	2	2	1	1	3	3	2	3	3	1	2	5	2	4	2	2	3	4	1	2	4	5	2	3	3	2	4	2	3	3	3
1	16	5	3	5	1	2	1	1	3	1	1	1	3	1	1	4	1	1	4	1	1	1	5	1	1	5	1	4	1	2	1	5	3	1	4	5	3	1	4	1	1	1	4	1	4	2	2	1	2
2	14	5	3	5	1	4	2	2	4	2	1	2	3	3	4	5	2	1	5	2	1	1	5	1	1	5	1	5	4	3	2	1	2	3	4	5	4	3	2	1	2	3	4	5	4	5	4	3	2
1	13	5	3	4	2	4	3	1	5	3	2	1	4	4	4	4	3	2	3	3	2	2	4	3	3	2	2	4	2	3	3	4	4	2	4	4	4	1	4	3	2	2	4	2	4	3	4	2	4
1	13	5	3	3	1	1	1	1	4	1	1	1	4	1	1	4	1	1	4	2	1	1	4	1	2	4	1	4	4	1	1	5	4	1	5	4	1	1	4	1	3	2	4	1	5	5	1	5	1
1	16	5	3	4	3	5	3	4	4	3	4	3	4	4	4	4	4	1	4	3	1	1	5	1	2	5	1	3	2	2	3	3	4	4	3	3	4	2	4	3	3	3	3	1	4	3	4	3	4
1	17	5	3	2	1	2	1	3	3	1	1	1	1	2	2	4	1	1	1	2	1	1	5	1	1	1	1	3	1	1	1	4	3	1	3	4	3	1	3	1	1	1	3	1	4	3	3	3	2
2	14	5	3	3	3	4	2	4	4	1	3	3	3	2	1	4	2	1	2	1	2	1	3	1	1	3	1	4	1	1	3	5	3	2	3	4	3	2	3	3	2	2	3	1	5	2	4	1	4
2	14	5	3	3	1	4	5	1	2	3	2	5	2	4	2	1	2	5	2	5	2	2	4	5	5	2	5	2	2	5	2	4	2	5	3	2	5	5	4	2	2	2	4	2	5	5	1	4	3
2	16	5	3	4	1	5	3	5	4	3	5	3	4	3	5	3	3	3	4	3	3	1	5	3	1	5	3	3	3	4	5	5	2	3	2	5	2	1	2	4	3	5	1	1	5	3	3	4	1
2	14	5	3	3	2	3	4	2	5	2	1	2	4	4	5	5	3	1	4	5	1	2	5	1	1	4	1	3	1	1	3	5	5	2	4	5	5	1	4	1	1	3	4	1	5	2	5	2	5
1	16	5	3	3	2	2	1	2	4	1	1	2	3	1	3	1	3	3	1	3	3	4	3	3	3	1	3	1	1	3	1	2	1	1	3	3	1	2	5	3	1	4	4	3	4	2	3	2	2
2	16	5	3	2	3	4	2	2	5	2	2	2	4	3	2	4	2	1	3	2	2	2	4	1	2	4	3	3	1	3	2	4	3	1	4	3	3	2	4	2	2	3	3	2	5	1	4	3	2
1	15	5	3	2	2	3	1	4	4	1	4	2	3	2	4	4	1	2	3	1	3	1	5	2	3	2	1	3	1	2	4	5	3	5	2	4	3	2	2	2	3	3	2	1	5	3	5	1	5
1	15	5	3	3	2	3	2	2	3	2	2	2	3	2	2	4	3	2	2	2	2	1	3	2	2	2	2	2	2	2	2	3	2	2	3	3	2	2	3	2	2	2	3	2	5	2	4	4	4
1	16	5	3	3	2	1	1	1	3	1	1	2	3	4	3	4	1	1	3	2	1	1	4	1	2	3	2	3	1	3	2	3	3	2	4	4	3	1	4	2	1	1	3	1	4	3	5	1	5
1	16	5	3	3	2	2	3	2	3	2	2	2	3	3	3	5	3	2	3	4	2	3	3	2	3	3	4	3	3	3	3	2	3	3	3	3	3	4	2	4	2	3	3	4	2	3	3	2	2
1	16	5	3	2	2	3	1	1	3	1	1	1	2	2	3	3	2	2	4	1	1	1	3	2	1	3	2	4	1	4	1	3	3	3	4	3	3	3	3	3	3	3	3	3	3	4	2	3	3
1	15	5	3	3	2	5	3	3	4	3	3	2	3	3	4	3	2	3	3	3	2	3	4	2	3	3	2	3	1	2	2	5	3	2	4	5	3	1	4	2	2	2	3	1	5	1	4	2	4
2	15	5	3	3	1	4	3	3	4	2	2	2	3	3	4	4	2	2	3	5	2	2	4	2	2	4	2	2	2	3	1	5	4	1	5	4	4	1	3	2	1	1	4	1	5	1	3	1	4
2	16	5	3	4	2	1	1	3	4	1	1	2	4	4	3	3	1	1	3	1	1	1	4	1	1	3	1	3	1	2	1	5	3	2	3	4	3	1	3	1	1	2	3	1	3	3	5	1	4
1	19	5	3	2	2	4	4	5	4	3	5	2	1	4	5	3	4	4	2	4	2	4	4	3	2	2	3	3	3	4	4	3	2	4	2	3	4	4	2	4	5	5	2	2	4	4	4	3	4
2	13	5	3	4	2	5	5	4	4	5	2	4	4	5	4	4	4	2	3	3	2	1	4	1	2	4	3	4	5	4	4	5	3	4	4	2	4	5	2	4	3	4	5	3	3	3	5	3	4
2	17	5	3	3	1	2	1	1	1	1	1	1	1	1	1	3	1	3	3	1	3	1	4	3	1	2	3	2	1	3	1	4	1	1	2	3	4	1	5	1	1	3	4	1	5	3	4	4	3
2	17	5	3	3	1	5	1	1	5	1	1	1	5	3	5	5	2	1	5	1	1	1	5	1	1	3	1	3	2	3	5	2	3	1	4	2	5	5	5	2	3	5	2	4	1	5	1	1	1
2	15	5	3	4	1	4	3	1	4	3	1	1	4	4	5	4	2	2	3	1	1	1	5	2	1	3	1	3	1	1	1	4	4	1	5	5	4	1	4	1	2	1	4	1	4	1	3	2	3
2	16	5	3	3	1	3	1	1	3	1	1	2	4	4	4	1	1	3	2	1	2	3	4	2	1	3	1	5	1	3	1	5	3	1	5	5	1	1	4	3	1	5	5	1	5	5	1	5	3
1	13	5	3	3	1	1	3	1	3	3	1	1	3	3	1	5	2	3	4	2	2	1	5	1	1	4	3	3	1	2	1	5	3	1	4	5	4	1	4	1	1	3	4	1	5	1	3	2	4
1	14	5	3	3	2	4	3	2	4	2	2	2	3	3	4	3	3	2	3	3	2	2	3	2	2	3	2	3	2	2	2	4	3	3	3	4	3	3	4	2	3	3	3	2	4	2	4	2	4
2	13	5	3	5	2	4	5	2	5	5	2	4	5	4	4	4	2	3	4	2	2	2	4	3	2	4	3	2	1	2	2	4	3	4	4	4	3	2	4	2	2	4	4	2	4	3	4	2	2
2	14	5	3	3	2	3	1	2	4	1	1	1	1	2	4	4	1	1	4	1	1	1	5	1	1	1	1	2	1	3	1	4	2	1	5	5	3	2	4	1	1	2	3	1	4	2	3	3	1
1	14	5	3	4	1	4	3	1	4	4	1	1	3	4	4	3	2	4	3	2	1	1	2	3	2	1	2	2	1	2	1	4	3	1	4	4	1	1	4	1	1	3	4	1	4	2	4	1	3
2	13	5	3	4	3	3	5	3	3	4	2	2	3	4	3	3	3	1	3	3	1	1	3	1	1	4	1	4	2	2	2	4	4	2	5	4	4	1	3	1	2	1	3	1	4	3	5	2	5
2	16	5	3	2	2	3	1	2	2	2	1	2	2	2	2	3	2	5	1	1	5	1	2	5	1	1	5	3	3	5	2	2	1	1	3	3	1	2	3	3	2	4	3	1	3	2	4	4	2
1	14	5	3	3	2	4	2	2	4	2	2	2	3	2	3	4	2	2	4	2	2	2	4	2	2	4	2	3	2	2	2	5	2	2	4	5	4	2	4	2	2	2	4	2	5	2	4	2	4
2	14	5	3	2	1	3	1	1	3	1	1	1	2	1	1	3	2	2	3	2	2	2	3	2	1	3	1	3	1	2	1	4	2	1	3	4	3	1	3	2	1	2	3	1	4	2	3	2	4
1	15	5	3	3	2	3	2	4	3	2	3	2	3	2	3	3	2	3	2	3	3	2	3	3	4	3	3	3	3	4	3	4	2	5	2	2	3	1	2	5	4	4	2	2	5	1	3	4	3
1	14	5	3	3	3	4	3	4	3	3	2	3	1	3	5	4	3	2	2	1	4	1	4	3	1	1	1	1	1	4	2	1	3	1	4	2	4	5	3	5	1	5	2	2	3	3	3	3	3
1	14	5	3	3	3	2	4	2	4	4	2	2	4	2	2	3	4	3	3	2	2	2	4	2	2	3	3	3	1	3	1	3	2	2	4	2	2	4	2	4	4	4	2	3	3	1	4	5	3
2	13	5	3	3	1	4	1	3	4	1	1	1	2	2	2	4	1	3	3	1	2	1	5	2	1	4	3	4	2	2	2	5	4	1	4	5	3	1	4	2	2	3	3	1	5	1	2	2	4
2	15	5	3	4	2	2	2	1	4	1	1	2	3	1	1	4	1	1	3	2	1	1	4	1	1	4	1	2	1	3	1	3	2	1	4	3	2	1	4	1	1	2	4	1	3	1	3	4	2
2	16	5	3	3	2	2	3	4	4	2	2	3	3	2	2	4	2	3	2	2	2	2	4	2	2	3	2	4	2	3	2	5	3	2	4	4	4	2	4	1	2	2	4	1	5	2	4	2	3
1	16	5	3	3	2	3	2	3	4	2	2	2	4	2	2	5	2	1	4	2	1	1	5	1	1	4	1	3	2	2	2	4	3	2	3	4	4	2	3	2	2	1	3	2	4	2	4	2	4
1	17	5	3	3	1	3	4	1	3	3	1	1	1	3	1	4	2	3	2	1	3	1	4	3	1	1	2	3	1	4	1	4	3	1	4	4	3	1	4	3	3	3	4	1	5	3	4	3	4
1	15	5	3	3	3	5	1	4	5	1	1	3	3	2	4	3	2	3	3	3	2	1	4	3	2	4	2	3	2	4	2	3	3	1	4	3	2	2	4	2	1	3	3	2	2	2	3	4	3
2	12	5	3	4	3	3	2	3	4	2	2	3	4	3	2	4	1	2	3	1	1	1	4	1	1	4	1	4	1	2	2	5	3	1	3	5	2	1	3	2	2	3	3	1	5	2	2	4	4
1	14	6	3	3	2	4	4	2	3	2	1	2	4	3	3	3	2	4	4	2	2	1	4	2	2	4	2	2	2	5	2	2	3	2	4	4	3	2	3	4	2	4	4	1	5	2	4	2	4
2	14	6	3	4	3	4	3	2	4	2	2	3	4	4	5	5	2	1	5	2	1	1	5	1	1	4	1	4	2	2	2	4	4	3	4	4	4	2	3	2	2	2	3	2	3	2	4	2	5
2	18	6	3	3	1	1	5	2	4	4	2	3	4	4	4	3	1	3	3	1	3	1	3	3	1	4	2	3	1	5	2	3	3	2	3	3	2	3	4	3	2	4	4	2	3	3	2	4	3
2	13	6	3	5	1	5	2	1	4	1	1	1	4	1	2	5	1	1	5	1	1	1	5	1	1	5	1	5	1	1	1	4	5	1	5	4	3	2	4	1	2	1	4	1	5	1	5	1	5
1	14	6	3	4	3	4	4	3	3	4	2	2	2	3	4	3	2	4	3	4	3	2	3	4	3	3	5	3	1	5	3	5	3	2	3	5	2	2	4	5	2	5	3	2	5	2	3	4	3
1	16	6	3	4	4	4	4	4	4	4	4	4	4	4	2	4	4	2	4	2	2	2	4	2	2	4	2	4	2	2	4	4	2	4	2	4	2	2	2	2	4	4	4	2	4	2	4	2	4
1	15	6	3	5	1	3	3	3	3	5	5	5	5	4	4	5	5	5	4	3	3	3	2	2	3	3	3	4	4	3	3	3	5	5	5	5	5	5	5	5	5	5	5	5	5	4	4	4	4
1	13	6	3	5	1	5	4	3	3	3	1	1	3	3	4	3	2	2	4	2	3	1	3	2	1	4	2	3	2	2	1	3	3	1	4	3	3	3	4	1	3	2	4	2	4	3	3	3	3
2	17	6	3	5	3	4	3	4	5	3	2	2	4	3	2	4	3	4	5	2	2	2	5	2	2	4	2	4	4	4	4	4	4	4	4	4	4	4	4	4	4	4	4	4	4	2	4	4	4
1	14	6	3	5	1	1	3	1	4	3	2	2	2	3	3	4	3	1	4	3	1	2	4	2	3	4	1	3	1	3	2	4	4	2	4	4	4	3	4	1	2	2	3	2	4	3	4	3	4
2	15	6	3	4	4	4	4	4	4	4	4	4	4	4	4	4	2	3	3	2	2	2	4	2	2	2	2	3	4	4	2	4	2	3	3	2	4	3	3	2	4	3	3	4	2	2	4	4	4
1	13	6	3	4	2	4	4	3	3	4	2	2	4	4	1	4	3	4	3	2	3	1	4	1	3	3	1	3	1	3	1	3	3	3	4	4	3	1	4	3	3	4	3	4	4	4	4	3	3
1	16	6	3	3	2	3	4	2	3	4	2	2	3	3	3	3	3	2	4	2	2	2	2	2	2	4	2	3	2	3	2	3	5	3	3	3	2	2	3	3	2	3	3	3	3	2	2	4	2
2	13	6	3	2	2	2	2	2	2	2	2	2	2	2	2	2	2	2	2	2	2	2	2	2	2	2	2	2	2	2	2	2	2	2	2	2	2	2	2	2	2	2	2	2	2	2	2	2	2
1	14	6	3	5	3	5	3	4	4	2	2	2	4	3	3	4	3	3	3	2	3	1	3	3	1	3	4	4	1	2	2	4	3	2	5	4	3	2	5	2	1	1	4	1	5	2	5	4	3
2	14	6	3	1	1	1	5	1	1	1	1	1	1	1	1	5	5	3	3	4	2	1	3	2	2	3	5	4	1	3	2	4	1	1	1	1	1	1	1	1	1	1	1	1	1	1	2	3	4
1	15	6	3	5	2	1	1	2	5	4	2	2	4	4	4	2	1	1	4	1	2	1	4	1	1	4	1	4	2	1	1	4	4	1	4	4	4	2	4	1	2	1	4	3	4	1	4	1	4
2	14	6	3	4	3	4	3	2	4	3	1	2	5	3	4	4	4	4	3	1	3	1	5	2	2	4	2	3	1	2	1	4	4	1	4	4	3	1	4	1	2	2	4	1	4	3	4	2	3
1	16	6	3	4	1	4	2	1	3	1	1	2	1	1	1	4	1	1	4	1	3	2	4	3	1	4	3	4	1	1	1	1	2	1	4	5	4	1	4	1	1	1	4	1	4	1	4	4	4
2	13	6	3	3	2	3	2	2	4	3	2	2	3	3	4	4	3	3	4	3	2	2	4	2	3	4	2	3	3	3	3	3	3	3	3	3	3	3	3	3	3	3	3	3	3	3	3	3	3
2	14	6	3	5	2	1	1	2	5	2	2	3	5	4	3	5	2	2	4	1	2	1	4	2	2	4	2	4	1	1	2	5	4	1	5	5	4	1	4	1	1	1	4	1	4	1	1	1	4
2	17	6	3	4	3	4	2	3	5	3	3	4	4	4	3	5	4	2	4	3	2	2	5	2	3	4	1	4	4	3	4	5	2	4	4	3	4	2	4	5	4	3	4	4	3	3	4	3	4
2	14	6	3	4	3	2	3	2	4	3	2	2	3	3	1	4	3	2	3	3	2	1	4	2	2	4	1	4	2	1	2	4	4	2	4	4	4	2	4	2	3	2	4	2	5	2	4	2	4
2	16	6	3	5	1	5	1	1	5	1	1	1	5	5	5	5	5	1	5	5	1	1	5	5	5	5	1	5	1	1	1	5	5	1	5	5	5	1	5	1	1	1	1	1	5	1	5	1	5
2	13	6	3	5	1	5	4	1	3	3	1	1	4	3	1	5	1	1	4	1	1	1	5	1	1	5	1	3	1	2	1	4	3	1	5	4	4	1	5	1	1	1	4	1	5	1	4	1	4
2	15	6	3	4	3	5	4	3	5	4	3	3	5	4	5	5	5	1	4	3	1	2	5	1	1	5	2	4	2	3	3	4	4	3	3	4	4	2	4	3	3	2	4	2	5	3	5	1	5
2	15	6	3	1	1	1	1	1	1	1	1	1	1	1	1	5	5	5	5	5	5	5	5	5	5	5	1	3	1	1	2	1	1	1	2	2	2	4	3	1	1	1	1	2	3	1	3	2	4
2	17	6	3	4	2	1	4	1	4	4	1	2	1	2	4	4	5	3	4	3	1	1	3	2	4	5	4	4	3	1	2	4	3	5	4	3	5	4	3	4	3	4	2	3	3	3	4	3	2
2	15	7	3	3	1	3	1	1	5	3	2	1	5	3	1	3	1	3	4	4	1	1	3	1	1	3	2	3	1	1	1	4	3	1	4	4	3	1	3	2	1	3	4	1	5	1	4	1	5
1	14	7	3	4	1	5	1	1	4	1	1	1	4	3	1	3	1	1	3	1	1	1	4	4	1	4	1	3	1	1	1	4	3	1	5	3	3	3	3	3	3	3	3	3	3	3	3	3	3
1	15	7	3	3	4	3	3	4	3	3	3	3	3	3	3	3	3	3	3	3	3	3	3	3	3	3	3	3	3	3	3	3	3	3	3	3	3	3	3	3	3	3	3	3	3	3	3	3	3
1	15	7	3	2	3	2	2	1	2	1	1	1	1	1	1	3	3	3	3	3	3	3	3	3	3	3	3	3	3	3	3	3	3	3	3	3	3	3	3	3	3	3	3	3	3	5	1	5	1
1	17	7	3	1	2	2	3	3	2	2	2	2	3	4	3	3	2	3	3	1	3	3	1	3	2	3	3	4	1	2	3	3	1	2	3	4	1	1	3	2	2	4	3	2	4	3	1	1	2
1	14	7	3	4	2	4	1	1	4	1	1	1	4	4	1	4	4	2	4	4	3	3	3	4	4	4	1	5	1	1	1	4	4	1	5	4	4	1	5	2	2	5	4	1	5	1	5	2	5
1	14	7	3	3	2	3	3	2	4	3	2	2	4	4	2	4	3	1	4	3	1	1	4	1	2	3	1	2	1	1	1	4	3	1	3	4	4	1	4	2	2	4	3	1	5	3	5	2	5
1	17	7	3	3	3	3	1	1	3	1	2	4	3	4	3	3	3	4	3	3	4	2	3	4	2	4	4	3	1	1	1	5	3	2	2	5	2	2	3	2	4	4	2	3	3	3	2	3	3
2	12	7	3	3	2	2	4	1	2	3	2	2	3	3	2	3	3	3	3	3	3	3	3	3	3	3	3	3	1	2	2	2	3	1	4	4	4	3	4	2	2	3	4	1	4	1	3	3	4
2	12	7	3	4	2	3	1	3	4	1	1	2	4	1	4	5	2	1	4	1	1	1	4	1	1	4	1	4	1	1	2	4	3	1	4	5	4	1	3	2	2	3	3	1	5	1	5	2	4
1	16	7	3	4	2	3	3	2	4	3	2	2	3	2	2	4	3	2	3	2	2	2	4	2	3	4	2	3	3	3	3	3	3	3	3	3	3	3	3	3	2	4	2	2	2	3	4	2	3
1	13	7	3	4	4	4	4	4	4	3	4	4	4	4	4	5	4	4	4	4	4	4	4	4	4	4	4	4	4	4	4	4	4	4	4	4	4	4	4	4	4	4	4	4	4	4	4	4	4
2	13	7	3	5	3	5	3	3	4	3	2	3	4	3	4	4	3	2	4	2	2	1	4	1	1	4	1	3	3	2	3	4	4	3	4	3	3	4	4	2	3	2	3	3	3	2	4	2	4
1	13	7	3	5	1	5	1	1	5	1	1	1	5	1	5	5	1	1	5	1	1	1	5	1	1	5	1	5	1	1	1	5	5	1	5	5	5	1	5	1	1	1	5	1	5	1	5	1	5
2	13	7	3	3	1	1	2	1	3	2	1	1	3	2	1	3	1	2	3	1	3	1	3	1	2	2	2	3	1	1	1	3	2	1	5	3	3	1	5	1	1	3	5	1	4	3	3	3	3
1	14	7	3	3	4	4	2	4	4	2	3	4	4	3	4	3	3	4	4	4	3	3	3	4	3	3	2	3	3	4	4	4	3	4	3	4	4	3	3	4	4	4	3	4	4	2	4	2	4
1	14	7	3	4	2	4	2	2	4	2	2	2	4	2	4	5	3	1	4	1	4	1	4	1	1	4	1	4	1	1	2	5	4	1	4	4	4	1	4	3	4	1	4	1	4	1	5	1	5
2	15	7	3	4	4	4	2	3	4	4	3	3	3	4	2	5	4	1	4	2	1	1	4	1	1	4	1	4	3	3	4	3	2	1	3	2	2	3	4	5	5	4	4	3	3	3	4	4	3
2	15	7	3	5	2	4	3	3	5	3	2	2	5	2	5	3	4	1	4	2	1	1	3	1	1	4	1	4	1	1	2	4	3	1	4	5	4	1	4	1	1	1	4	1	1	1	4	2	4
1	13	7	3	5	1	5	3	3	4	3	1	2	5	5	5	5	4	1	4	2	1	1	5	1	1	5	1	4	1	1	1	5	3	1	4	4	3	1	4	3	2	2	4	1	4	2	4	2	3
1	17	7	3	3	2	2	2	2	3	2	3	2	4	2	2	4	2	2	4	2	2	2	4	2	2	3	2	4	3	2	2	4	3	3	3	4	3	3	4	2	3	2	2	3	4	2	4	3	4
2	16	7	3	4	3	4	3	4	4	2	2	2	3	3	2	3	4	3	3	3	3	2	3	4	4	3	3	3	2	3	3	3	4	3	4	3	4	3	3	2	3	3	4	4	3	4	4	2	3
1	13	7	3	4	4	4	1	4	4	1	3	3	4	1	4	2	2	2	4	2	2	2	2	2	2	4	2	3	1	2	3	4	2	2	2	4	3	2	2	2	2	2	2	2	5	2	4	2	4
2	15	7	3	3	3	4	3	2	4	3	3	3	3	3	3	3	3	3	3	3	3	3	3	3	3	3	3	3	3	3	2	2	3	3	3	3	3	4	4	4	3	3	2	4	3	3	3	3	3
2	16	7	3	4	3	3	2	2	4	1	2	1	4	1	3	4	1	1	4	3	1	2	4	2	1	4	2	3	2	2	2	4	3	2	4	4	4	1	4	1	2	2	3	1	4	2	4	3	2
1	14	7	3	5	1	1	1	2	5	1	1	1	5	1	5	5	4	1	5	1	1	1	5	1	1	5	1	5	3	1	1	2	5	1	5	4	5	5	5	1	1	1	5	3	4	1	5	1	1
1	16	7	3	4	3	3	4	2	3	4	2	3	4	4	4	4	4	2	4	2	2	2	4	2	2	5	2	3	1	2	4	4	4	2	4	4	4	2	4	3	1	3	4	1	4	2	4	3	3
2	16	7	3	5	1	5	1	2	4	1	2	2	5	5	5	5	4	1	5	1	1	1	5	1	1	5	1	4	1	2	2	5	4	2	4	5	5	1	4	2	3	1	4	1	5	1	4	1	5
2	14	7	3	5	3	5	3	3	4	4	2	3	4	4	4	4	4	2	4	4	2	2	4	2	3	5	1	4	2	3	2	5	3	2	4	5	4	2	4	2	2	3	3	1	5	1	4	2	5
2	16	7	3	5	3	4	2	3	4	2	3	3	4	4	4	5	4	3	3	4	2	2	5	2	2	3	2	4	2	2	3	4	3	4	3	4	4	2	3	2	2	2	3	2	4	1	5	1	4
1	15	7	3	4	2	4	2	4	4	2	2	2	4	4	4	4	3	2	4	2	2	2	4	2	2	4	2	4	2	2	2	4	3	4	4	4	4	2	4	2	2	2	4	2	4	2	4	2	4
2	16	7	3	4	4	3	2	2	4	1	1	2	5	3	4	5	2	1	4	1	2	1	5	1	1	4	1	4	1	2	4	5	4	1	3	5	5	1	4	2	2	4	3	1	5	1	4	3	4
1	13	7	3	4	3	2	2	3	4	2	3	3	4	2	2	5	2	2	3	2	2	1	4	1	2	4	2	4	2	2	3	4	4	2	3	4	3	2	3	3	2	4	3	2	4	2	4	2	4
2	13	7	3	3	2	3	1	2	4	1	1	1	4	1	4	4	2	1	4	1	1	1	4	2	1	4	1	4	1	1	2	4	3	1	4	5	4	1	3	2	2	3	3	1	5	1	5	2	4
1	14	7	3	3	2	3	3	1	4	3	1	3	3	1	2	3	2	2	3	2	3	1	3	3	2	3	3	4	1	1	4	5	4	1	3	3	3	4	4	4	3	3	3	3	3	3	3	3	3
2	15	7	3	4	3	5	5	3	4	4	4	5	4	4	4	4	3	3	2	4	1	2	4	1	3	5	1	3	1	2	3	4	3	3	4	4	4	1	3	2	3	3	3	3	3	3	4	3	4
2	16	7	3	5	3	4	1	2	5	1	1	1	4	4	3	5	1	3	4	2	3	4	2	3	4	4	4	3	1	2	2	5	2	2	4	4	3	2	3	2	2	2	5	2	5	2	3	3	3
1	15	7	3	4	2	5	5	4	4	5	3	3	4	5	5	4	3	3	4	3	2	2	5	2	3	4	2	4	2	2	3	3	2	2	2	3	2	4	4	4	3	2	4	2	4	3	3	3	2
2	15	7	3	3	3	4	2	4	4	2	2	4	4	3	2	5	2	1	4	2	1	1	5	1	1	5	1	4	3	3	4	5	4	3	4	4	4	1	4	3	1	3	4	1	5	2	3	3	3
2	16	7	3	4	2	3	2	2	4	1	1	2	3	2	2	3	3	2	4	1	3	3	3	2	2	4	3	4	2	2	2	2	3	3	3	3	4	2	4	3	3	4	3	2	3	3	3	3	2
2	14	7	3	4	3	4	4	2	4	4	2	4	4	3	3	3	4	3	3	3	3	3	4	2	3	3	3	3	2	3	3	3	4	3	3	2	3	3	3	2	3	3	3	2	3	3	4	3	2
2	17	7	3	4	3	3	3	1	5	3	1	1	4	3	1	5	3	3	2	2	3	1	4	3	2	3	3	2	1	1	1	5	3	1	5	5	3	1	5	2	1	3	5	2	3	3	3	3	3
2	15	7	3	4	3	4	5	4	5	5	2	4	4	4	4	5	2	2	4	2	2	1	4	1	1	4	2	3	1	1	2	4	3	2	4	3	4	2	5	2	1	4	4	1	4	3	3	3	4
2	15	7	3	4	2	3	2	2	3	2	2	2	2	2	2	4	2	2	4	2	2	2	4	2	2	4	2	4	2	2	2	4	4	2	4	4	4	2	4	2	2	2	4	2	4	2	4	4	4
2	13	7	3	5	1	4	5	1	4	4	1	3	4	4	5	4	4	4	5	4	3	1	5	1	3	4	1	4	3	4	1	3	2	4	3	2	4	3	5	4	1	2	3	1	4	2	4	3	4
1	13	7	3	4	4	4	4	2	4	4	3	2	5	5	2	4	4	4	4	4	4	4	4	4	4	4	4	4	4	4	4	4	4	4	4	4	4	4	4	4	4	4	4	4	4	4	4	4	4
1	15	7	3	4	4	3	1	3	5	2	3	2	4	2	4	3	2	3	2	4	3	4	4	3	2	3	3	3	2	3	2	4	3	2	3	4	2	2	3	4	3	4	3	2	4	2	4	3	4
2	17	7	3	1	1	1	1	1	1	1	1	1	1	1	1	4	1	5	3	1	4	1	2	5	4	2	5	5	1	5	1	5	1	1	1	3	1	3	1	3	1	3	1	2	3	3	3	4	3
1	15	7	3	5	1	3	2	3	5	2	3	1	5	3	3	3	3	3	3	3	3	3	3	3	3	3	3	5	4	3	3	3	4	2	3	3	3	3	3	3	3	3	3	3	3	3	3	3	3
2	15	7	3	4	5	5	1	4	5	1	1	1	5	5	4	5	5	1	5	4	1	1	5	1	3	5	1	5	1	1	1	5	5	1	5	5	5	1	4	4	1	5	5	1	5	1	4	5	4
1	16	7	3	4	3	4	4	4	3	4	2	4	4	4	4	3	4	4	3	4	3	4	3	5	4	2	4	3	1	2	2	5	4	3	4	4	5	1	4	4	3	4	4	3	4	2	4	4	3
2	13	7	3	5	4	4	2	1	5	1	1	1	5	4	1	5	1	1	5	1	1	1	5	1	1	5	1	4	1	1	1	5	5	1	4	3	5	1	4	1	1	1	4	1	5	3	4	1	4
2	12	7	3	4	3	3	3	1	4	3	3	4	4	4	4	4	2	3	3	3	2	3	4	3	4	4	4	2	1	3	3	3	4	4	4	4	4	3	3	3	4	3	3	4	3	3	3	4	4
2	13	7	3	3	2	2	4	1	4	4	2	2	4	4	2	4	1	2	3	2	2	1	4	2	2	1	3	4	2	1	1	5	5	2	2	1	4	2	4	2	4	2	2	4	5	1	4	4	4
1	17	7	3	4	2	3	5	1	4	5	1	1	4	5	4	5	1	1	5	1	1	1	5	1	1	5	1	4	1	1	1	5	3	1	4	4	3	2	3	1	2	1	3	1	5	1	5	1	5
1	14	7	3	4	2	4	2	2	3	2	2	2	4	4	4	5	2	2	4	2	2	2	4	2	2	4	2	4	2	2	2	4	4	2	4	4	3	2	3	2	2	3	4	2	4	2	4	2	4
2	15	7	3	4	2	1	3	3	4	3	2	2	4	3	3	4	3	2	4	2	2	2	4	2	2	4	2	3	2	2	3	4	3	3	4	4	3	2	4	2	3	2	4	3	4	3	4	2	4
2	17	7	3	5	1	4	1	1	4	1	1	1	2	2	5	5	1	5	1	1	3	1	5	1	1	1	1	5	5	1	5	4	1	1	4	1	1	1	3	1	1	1	2	5	3	1	5	3	5
2	13	7	3	5	3	4	3	4	5	4	3	3	5	4	4	5	4	3	5	4	3	4	5	1	3	5	1	5	1	3	4	5	5	3	4	5	5	3	4	3	2	3	4	1	4	5	3	4	4
2	17	7	3	4	3	5	4	1	5	5	1	2	5	4	4	5	2	2	5	1	1	1	5	1	1	5	1	3	1	2	2	4	4	2	4	4	3	2	4	2	2	2	4	2	4	2	4	4	4
2	15	7	3	5	3	5	3	4	4	3	2	3	4	3	4	4	3	2	4	2	2	1	4	1	1	4	1	3	3	2	3	4	4	3	4	3	3	3	4	2	3	2	3	3	3	2	4	2	4
2	16	7	3	5	4	5	2	4	5	5	1	5	2	5	2	5	1	4	4	4	3	1	4	3	1	2	3	4	1	1	1	5	2	1	5	5	3	4	5	5	2	4	3	5	4	3	5	2	4
2	13	7	3	5	3	4	3	1	5	1	1	2	5	4	3	2	3	1	5	3	2	2	5	1	3	4	1	4	2	2	1	4	5	1	4	3	5	2	4	2	1	2	4	2	5	3	5	2	5
2	14	7	3	3	3	3	3	3	3	3	3	3	3	3	3	3	3	3	3	3	3	3	3	3	3	3	3	3	3	3	3	3	3	3	3	3	3	3	3	3	3	3	3	3	3	3	3	3	3
2	16	7	3	3	4	3	2	2	3	2	4	4	3	3	4	3	3	2	3	3	3	1	2	2	1	3	1	2	2	3	3	3	3	3	3	3	3	3	3	3	3	3	3	3	3	1	4	3	5
1	14	7	3	4	2	4	3	3	4	3	2	2	4	3	4	3	3	2	4	4	2	2	3	2	4	3	2	3	2	3	3	3	2	2	3	3	3	2	4	3	3	4	4	3	3	3	2	2	2
2	16	7	3	4	2	3	2	3	4	2	2	2	4	4	2	4	2	2	4	2	2	2	4	2	2	4	2	4	2	2	2	5	3	2	4	5	4	1	4	2	2	3	4	1	5	1	4	3	4
2	14	8	3	2	1	5	2	1	5	3	2	1	5	4	5	5	5	1	3	2	1	1	5	1	1	4	1	3	4	1	1	4	3	2	4	5	3	1	4	1	2	4	3	2	4	2	4	2	4
1	13	8	3	4	1	4	4	2	5	4	2	2	4	4	4	4	4	1	4	2	2	2	4	2	2	4	2	4	2	3	2	2	4	3	3	3	3	3	3	3	3	3	3	3	3	3	3	3	3
1	13	8	3	4	3	1	1	3	4	2	2	2	3	1	2	5	2	1	4	2	1	2	4	1	2	4	2	3	2	2	3	5	3	3	4	5	4	3	4	2	3	2	5	1	5	1	5	3	4
2	15	8	3	3	2	2	2	3	4	2	2	2	3	2	4	4	2	2	3	2	2	1	4	2	2	3	2	2	1	2	3	2	3	2	4	3	3	2	4	2	2	2	3	2	2	2	4	2	4
2	14	8	3	4	2	3	4	3	4	3	1	2	4	4	4	4	2	2	3	2	2	2	4	2	2	4	2	4	2	2	2	4	4	2	4	4	4	2	4	2	2	2	4	2	4	3	4	2	4
1	15	8	3	5	2	5	1	3	4	3	1	1	4	4	1	4	2	1	4	1	1	1	4	1	1	4	2	3	1	1	2	2	3	1	4	4	4	2	4	1	2	2	4	1	3	1	5	1	5
1	14	8	3	3	3	4	2	4	3	2	3	2	3	2	4	4	2	3	3	3	3	2	3	3	2	2	3	3	1	2	3	5	3	3	3	4	4	2	3	3	3	3	3	1	5	2	4	2	5
1	14	8	3	2	3	3	1	1	2	2	1	1	1	1	1	4	1	5	5	3	2	1	3	4	1	2	3	1	1	5	1	1	2	1	4	1	1	4	4	5	1	5	4	4	1	1	5	4	4
1	14	8	3	3	2	4	4	2	3	4	1	2	3	4	3	4	2	1	3	2	2	2	4	2	2	4	2	3	2	2	2	4	3	2	4	4	4	2	4	2	2	2	2	2	4	3	4	2	4
1	16	8	3	2	2	2	2	2	4	2	2	2	2	2	2	4	2	2	4	2	2	2	3	2	2	3	2	2	2	2	2	4	2	2	4	5	3	2	4	2	2	2	4	2	4	2	4	2	4
2	17	8	3	4	2	3	3	4	4	1	2	2	4	2	3	3	1	1	4	1	1	1	4	1	2	4	1	4	2	1	4	3	4	4	3	4	3	2	3	4	1	2	3	3	4	1	4	2	4
1	17	8	3	1	5	5	3	1	5	3	5	1	5	3	1	5	2	1	3	2	1	1	5	1	1	4	1	4	2	1	1	4	5	2	5	5	5	2	4	1	1	1	3	1	5	1	5	3	4
1	15	8	3	4	3	4	5	2	5	4	2	3	4	4	2	4	3	1	4	2	1	1	5	1	1	4	1	2	1	2	3	5	5	2	4	4	2	5	5	4	3	2	4	1	4	3	5	2	5
2	14	8	3	2	2	2	2	2	1	1	1	1	3	1	1	3	1	1	2	2	2	1	2	2	2	2	2	4	1	2	2	4	3	1	4	4	3	2	4	2	2	1	3	1	3	2	2	2	2
2	14	8	3	3	1	3	3	3	3	1	1	1	3	4	3	4	1	2	2	2	2	1	4	1	1	1	1	4	2	2	2	2	2	1	1	2	3	2	4	2	1	1	3	1	3	1	5	1	5
2	15	8	3	3	3	1	2	2	3	3	1	1	3	1	3	3	1	3	2	1	3	1	3	3	1	1	3	1	1	2	2	1	1	1	4	3	3	2	4	1	1	3	4	3	3	1	2	2	4
1	16	8	3	3	2	2	2	2	4	3	1	2	2	2	2	5	2	1	2	3	1	2	5	1	1	2	1	3	1	2	2	3	4	2	3	4	3	1	3	1	2	2	4	1	4	2	3	3	3
2	14	8	3	4	1	4	2	1	5	2	1	1	5	4	5	4	3	1	4	4	1	1	4	1	1	5	1	4	2	2	1	4	4	1	5	5	4	1	5	1	1	1	4	1	5	2	5	2	4
1	16	8	3	2	2	4	3	3	4	2	3	2	3	3	3	3	2	3	2	1	3	1	4	3	1	2	3	4	1	2	2	5	3	3	3	5	3	2	3	1	3	2	3	1	5	2	3	3	2
2	13	8	3	3	3	4	2	3	3	2	2	2	3	3	3	4	2	3	1	2	3	1	3	5	1	3	4	2	2	1	1	4	4	1	5	3	3	3	5	1	1	3	5	2	4	2	4	3	4
1	14	8	3	2	3	1	3	4	4	2	3	4	4	4	5	4	4	1	4	1	1	1	3	1	1	3	1	3	1	1	3	5	1	1	2	5	1	1	3	4	2	4	2	1	5	2	4	5	4
1	14	8	3	4	2	2	3	2	4	3	1	1	4	3	2	4	2	2	4	2	4	1	4	2	2	4	2	4	2	2	2	4	3	2	4	4	3	2	4	2	3	2	4	1	4	2	4	2	4
1	17	8	3	3	4	4	2	4	3	2	4	3	4	3	4	4	3	3	4	2	2	2	4	3	2	3	2	2	3	3	4	4	3	5	3	5	2	2	2	3	3	3	3	1	4	2	4	2	4
1	13	8	3	3	4	4	3	1	4	3	2	4	4	3	5	4	1	1	3	2	1	1	4	1	2	4	1	3	2	3	3	3	3	2	4	4	3	2	4	2	2	3	3	2	4	1	4	3	4
2	15	8	3	4	1	2	4	2	4	4	1	1	4	4	1	4	2	2	3	2	1	1	4	1	2	2	2	3	1	2	1	4	3	1	4	4	3	2	5	2	1	2	4	1	4	2	4	4	3
2	14	8	3	3	1	2	2	2	4	2	2	2	4	3	2	3	1	3	4	1	3	1	1	3	1	2	2	2	1	1	1	5	3	1	4	5	3	1	4	1	1	4	4	1	4	1	4	1	4
2	15	8	3	3	4	4	2	3	3	3	2	2	4	4	4	4	2	3	2	2	2	2	4	2	2	4	1	4	2	3	2	2	2	3	4	3	4	3	2	5	2	2	4	2	4	2	4	3	4
1	14	8	3	3	1	5	3	4	4	3	1	1	4	4	5	4	3	1	5	2	2	1	4	2	2	4	1	2	1	2	1	5	3	2	4	5	3	3	4	2	3	4	4	2	3	2	4	3	4
2	15	8	3	4	1	3	1	1	1	1	1	1	4	1	3	4	1	1	4	1	1	1	4	1	1	4	1	3	1	2	1	4	3	1	5	4	4	1	4	1	1	1	4	1	5	1	5	1	5
2	14	8	3	4	2	4	3	3	4	3	2	3	4	3	4	4	2	2	2	2	2	2	4	2	2	3	2	4	1	1	1	3	3	1	3	3	4	3	3	1	3	1	3	2	4	2	4	2	4
2	16	8	3	3	2	2	3	2	3	3	2	2	2	3	2	3	2	2	3	4	2	2	3	3	2	2	3	3	2	2	2	4	3	2	4	4	3	2	4	2	2	3	4	2	4	2	4	2	4
1	14	8	3	5	4	3	2	4	4	2	2	2	4	4	3	4	3	1	4	2	1	1	4	1	3	4	1	4	3	4	2	3	2	2	4	3	4	1	4	2	1	2	4	2	3	1	4	1	4
1	13	8	3	2	2	2	2	2	2	2	2	2	2	2	2	3	2	2	3	2	2	2	4	2	2	3	2	3	2	2	2	3	3	2	3	3	4	2	4	2	2	2	4	2	3	2	4	2	4
1	16	8	3	4	1	3	1	2	5	2	1	2	4	3	2	5	1	1	1	1	1	1	5	1	1	5	1	5	1	1	2	5	3	1	4	5	5	2	3	1	2	1	4	1	4	1	4	1	4
2	13	8	3	2	2	2	2	2	2	2	2	2	2	2	2	2	2	4	2	4	4	2	2	4	2	2	4	2	2	3	2	4	2	2	4	4	2	4	4	2	2	5	3	2	4	2	2	2	4
2	13	8	3	3	2	3	2	2	4	2	2	2	4	2	3	4	2	3	3	1	2	2	4	2	2	3	2	3	1	2	2	3	3	2	4	4	3	2	3	2	2	1	4	2	4	1	4	1	4
1	15	8	3	4	3	4	4	4	4	4	3	3	4	4	4	4	4	2	4	3	2	2	4	2	2	4	1	3	1	2	3	5	3	2	3	4	4	2	4	2	1	3	4	1	4	2	5	1	4
2	13	8	3	3	5	3	2	1	5	1	1	2	3	3	2	5	2	1	1	1	1	1	5	1	1	3	3	3	1	1	1	5	1	1	5	5	1	3	4	1	1	1	1	1	5	5	2	3	2
1	15	8	3	4	2	2	2	2	4	1	1	1	4	2	2	4	1	2	3	2	2	1	4	2	2	3	2	3	1	2	1	4	3	1	4	4	3	2	4	1	1	4	4	2	4	2	3	3	4
2	16	8	3	5	1	4	4	2	5	4	1	1	5	4	1	5	4	1	5	4	1	1	5	1	1	5	1	5	2	2	2	4	4	1	4	4	4	2	5	2	2	2	4	1	4	1	5	1	5
2	14	8	3	3	2	3	4	2	4	3	2	2	3	4	2	4	3	2	4	2	2	2	4	3	2	2	2	3	2	3	2	3	4	2	5	3	3	2	4	2	2	2	4	2	4	3	4	2	4
2	15	8	3	4	1	3	1	2	4	1	1	1	5	2	1	5	1	1	5	1	1	1	5	1	1	5	1	4	1	1	1	4	4	1	4	5	3	2	4	1	1	2	4	1	5	1	5	1	4
1	16	8	3	3	2	4	2	2	4	2	2	2	4	4	4	4	2	2	2	2	2	2	4	2	2	3	2	4	2	2	2	3	3	2	4	3	4	2	4	2	2	2	4	2	3	2	4	2	4
2	17	8	3	3	3	4	1	2	3	2	3	2	2	4	5	3	2	4	2	4	4	2	2	4	2	2	3	3	3	4	2	3	3	2	3	4	3	3	3	2	2	4	3	2	4	2	4	3	4
2	16	8	3	3	1	1	2	2	4	1	1	2	3	1	1	4	3	2	3	3	2	2	3	1	2	2	1	3	1	2	2	4	2	1	5	4	3	1	5	1	1	3	4	1	4	5	5	1	4
1	16	8	3	4	2	4	3	2	4	2	2	2	4	4	2	4	4	2	2	2	2	2	4	2	2	2	2	4	2	2	2	2	3	2	4	4	4	2	4	2	2	2	4	2	3	3	4	2	4
2	17	8	3	3	2	3	2	4	3	2	1	1	3	3	4	4	2	1	4	2	1	1	5	1	1	3	1	3	2	3	2	4	3	2	2	4	3	3	4	1	2	3	3	2	4	3	5	4	5
1	15	8	3	3	2	4	3	2	4	3	2	2	2	3	3	3	2	4	4	3	2	2	4	2	2	3	2	4	2	2	2	2	3	5	4	4	3	2	1	3	3	3	3	3	2	1	3	3	4
2	13	8	3	3	1	2	2	1	3	2	1	2	2	2	2	1	1	3	1	1	2	1	4	4	1	1	1	2	1	2	1	2	1	1	3	4	1	1	3	4	2	5	3	1	4	2	4	1	3
2	15	8	3	5	2	4	2	3	5	1	1	2	4	4	4	5	2	1	5	3	1	1	4	1	1	4	1	3	1	2	3	4	3	2	3	4	4	2	4	2	2	2	4	2	4	2	4	2	4
1	14	8	3	4	2	3	4	3	4	3	2	2	5	4	3	5	2	1	5	1	1	1	5	1	1	4	1	4	1	1	1	4	3	1	5	4	4	2	5	1	1	1	4	1	5	1	5	4	4
2	14	8	3	3	1	2	3	2	3	3	1	1	1	1	1	3	1	5	1	1	5	1	3	5	1	1	4	3	1	1	1	1	1	1	3	4	1	1	5	1	1	5	4	1	4	1	4	4	4
1	16	8	3	4	1	4	2	3	5	1	1	1	4	2	4	4	2	1	4	1	1	1	4	1	1	4	1	3	1	1	1	5	4	2	5	4	3	1	4	1	1	1	2	1	4	2	4	2	4
2	15	8	3	4	1	3	2	3	4	2	2	2	4	4	3	3	2	2	2	2	1	1	4	2	1	3	2	2	2	3	2	3	3	2	4	3	3	2	4	2	3	3	3	2	4	2	3	2	4
2	15	8	3	3	1	5	5	2	2	4	1	1	4	5	4	3	2	1	2	1	3	1	3	3	1	3	3	2	1	4	1	4	1	1	4	4	3	2	5	1	1	5	5	1	5	1	4	4	5
2	15	8	3	3	2	3	1	3	3	2	2	2	3	2	4	3	2	4	2	3	4	2	3	3	2	2	3	2	2	2	2	3	3	2	3	4	3	2	3	3	3	4	2	2	4	3	3	3	3
1	15	8	3	4	2	3	3	2	4	2	2	2	4	2	3	5	2	2	3	2	2	1	4	2	3	4	3	3	3	3	2	4	2	2	3	3	3	2	4	4	2	2	4	2	5	3	4	3	3
2	13	9	3	5	3	5	5	3	5	4	1	1	4	4	5	5	5	1	4	4	1	4	5	1	2	5	1	5	1	1	1	5	4	1	5	5	5	3	5	1	1	2	4	1	5	4	5	1	5
2	13	9	3	2	2	2	2	2	2	2	2	2	2	2	2	2	2	4	2	3	4	2	2	4	2	2	4	2	2	4	2	3	2	2	2	2	2	2	2	4	2	4	4	2	4	4	4	3	4
2	13	9	3	3	4	4	1	4	3	1	4	4	3	1	3	4	2	3	3	2	2	2	3	2	3	3	2	3	2	3	4	4	3	4	2	4	4	2	3	3	3	2	3	1	4	4	4	2	4
2	14	9	3	3	3	4	2	4	3	2	3	4	3	2	4	4	2	1	4	2	2	2	4	1	2	4	2	4	2	2	2	3	3	2	4	4	3	4	3	2	2	2	3	2	4	1	4	2	4
1	13	9	3	3	1	4	5	1	3	4	1	1	4	4	4	5	3	2	3	3	3	3	4	2	2	3	1	3	1	2	2	3	4	2	5	4	3	2	4	2	3	2	3	2	4	2	4	2	4
1	15	10	3	4	1	2	2	1	4	2	1	1	3	3	2	4	1	1	3	1	3	1	4	1	1	2	1	1	1	1	1	4	2	1	3	3	1	1	4	1	1	1	3	1	4	2	3	2	3
2	15	10	3	2	3	4	3	2	3	3	1	1	3	3	2	4	3	1	3	1	3	1	4	2	1	3	3	2	1	3	2	3	1	1	5	5	3	4	2	4	2	2	5	2	3	1	3	2	2
2	15	10	3	3	3	3	3	3	3	3	3	3	3	3	3	3	3	3	3	3	3	3	3	3	3	3	3	3	3	3	3	3	3	3	3	3	3	3	3	3	3	3	3	3	3	3	3	3	3
2	14	10	3	3	2	3	4	1	4	3	1	1	3	3	2	2	2	3	2	2	2	2	2	4	2	2	4	3	3	3	3	3	3	3	3	3	3	3	3	3	3	3	3	3	3	3	3	3	3
1	14	10	3	5	2	4	3	2	4	3	2	2	4	3	4	5	4	1	5	2	1	1	5	1	2	4	1	4	3	2	2	4	3	2	4	4	3	1	4	2	1	2	4	1	5	2	4	3	4
1	14	10	3	4	2	4	2	3	4	2	3	4	3	3	4	3	3	4	2	4	3	4	4	5	2	3	3	3	4	4	3	2	2	4	4	3	4	2	4	4	3	3	3	5	4	3	4	4	3
2	14	10	3	3	1	4	2	1	4	2	1	1	4	3	3	4	2	1	4	1	1	1	4	1	1	4	1	4	1	1	2	3	4	1	4	3	4	2	4	1	1	2	4	2	3	2	3	3	3
1	15	10	3	4	3	5	1	3	2	1	1	2	3	4	4	4	2	2	2	1	2	1	4	1	2	3	2	3	2	3	2	4	3	3	3	4	4	2	3	3	2	3	3	1	4	2	3	3	4
2	15	10	3	3	3	1	1	1	1	1	1	1	1	1	1	1	1	1	1	1	1	1	1	1	1	1	1	1	1	1	1	1	1	1	1	1	1	1	1	1	1	1	1	1	1	1	1	1	1
2	15	10	3	1	1	4	2	1	3	2	1	1	1	1	1	1	1	5	1	1	1	1	2	1	1	1	5	1	1	1	1	3	1	1	4	4	1	1	3	1	1	5	3	1	3	1	3	1	3
1	16	10	3	4	3	4	2	4	3	2	2	4	3	2	4	2	2	2	2	2	2	2	4	2	2	3	2	3	2	3	4	4	2	3	3	2	3	2	2	2	3	4	2	3	4	3	3	3	4
1	16	10	3	4	2	5	2	3	4	2	1	2	4	4	3	4	3	1	4	3	3	2	4	2	3	4	2	3	2	2	3	4	3	2	3	3	4	2	3	2	3	2	3	2	4	2	4	2	4
1	14	10	3	5	2	5	1	2	5	1	1	2	5	1	4	5	3	1	4	2	1	1	5	1	1	5	1	5	1	1	1	5	5	1	4	5	4	1	4	1	2	2	3	1	5	1	4	2	5
2	14	10	3	3	4	5	3	4	4	3	2	4	3	4	5	3	4	4	2	4	4	4	3	3	4	2	4	2	2	4	4	4	2	4	2	4	3	2	2	4	3	4	2	2	4	4	3	4	3
2	16	10	3	5	1	4	3	1	4	2	1	1	4	3	4	5	2	2	5	2	2	2	5	1	1	4	1	4	1	1	1	4	4	1	4	4	2	1	4	1	1	1	4	1	5	1	5	2	5
2	16	10	3	4	3	4	4	2	3	3	2	2	3	3	2	4	2	2	4	2	2	2	5	2	2	4	1	4	1	3	1	1	3	1	3	3	2	2	4	1	2	3	3	2	4	4	4	4	4
2	15	10	3	3	3	2	2	2	3	3	2	2	2	2	2	4	2	2	3	2	2	2	3	2	2	3	2	3	2	3	2	4	3	2	3	4	4	2	3	2	2	2	3	2	4	3	4	3	4
1	15	10	3	3	1	2	4	1	4	4	1	1	4	4	4	5	3	1	5	3	1	2	5	2	2	4	1	2	2	2	2	4	2	2	4	4	4	2	5	2	1	2	4	2	4	2	4	4	4
1	15	10	3	3	5	4	2	3	4	1	3	4	2	2	4	5	1	1	2	1	3	1	5	2	3	3	1	4	1	3	4	5	3	3	3	5	5	1	3	3	2	2	4	1	5	2	5	2	5
2	16	10	3	5	1	5	4	1	5	4	1	1	5	4	5	5	3	1	5	3	1	2	5	1	1	5	1	5	1	1	1	5	5	1	5	4	5	4	5	1	1	1	5	1	5	1	5	1	5
1	15	10	3	4	1	4	2	2	3	3	4	2	3	5	5	5	5	5	4	4	5	4	3	4	4	4	4	3	3	4	3	2	4	3	4	4	4	4	4	4	4	4	4	4	4	1	4	4	3
2	18	10	3	3	1	4	3	2	4	3	1	3	4	4	3	4	3	2	2	2	2	1	4	2	2	3	3	4	1	2	3	3	2	2	3	4	4	2	3	2	3	2	3	2	4	1	4	2	4
2	17	10	3	4	3	5	2	5	5	2	3	4	5	4	3	5	3	1	4	2	2	2	5	1	1	5	2	3	2	3	3	4	2	2	4	5	2	4	4	2	2	2	4	1	2	2	3	2	3
1	17	10	3	4	1	4	2	2	4	2	2	2	4	2	3	4	1	2	2	4	2	2	4	2	2	3	3	3	1	4	2	4	3	1	4	4	2	2	3	4	1	3	4	1	4	2	2	3	3
2	17	10	3	3	3	4	2	3	3	2	2	2	3	4	3	4	1	3	3	1	2	1	3	3	1	3	2	3	1	2	2	4	3	3	3	4	4	3	3	1	2	3	3	1	3	1	4	3	3
1	17	10	3	2	1	2	2	1	3	1	1	1	1	1	3	3	1	1	1	1	1	1	3	1	1	1	1	3	1	1	1	1	2	1	4	3	2	1	4	1	2	3	4	1	1	1	2	3	2
2	17	10	3	3	2	3	1	1	4	1	1	1	4	3	2	4	2	3	4	2	2	1	4	2	1	3	3	3	1	3	2	5	3	1	4	4	3	1	4	1	1	3	4	1	4	2	3	2	2
2	17	10	3	4	3	4	2	4	4	2	2	3	4	3	2	3	2	3	3	2	2	2	3	2	2	3	2	3	2	3	3	4	3	3	2	4	3	2	3	3	2	3	2	2	4	2	4	2	4
2	15	10	3	4	2	5	3	3	4	3	1	1	4	3	4	5	4	2	4	2	2	2	4	1	1	4	1	4	1	3	3	4	3	2	3	3	3	2	3	2	2	2	3	2	4	1	4	3	3
1	13	10	3	3	1	2	2	2	3	1	1	1	3	2	3	4	2	1	4	2	1	2	4	1	1	4	1	3	1	1	1	4	3	1	3	3	3	1	4	1	1	2	3	1	5	1	4	2	4
2	14	10	3	2	2	5	1	3	4	1	1	1	3	1	4	5	1	3	3	1	1	1	5	2	1	4	2	3	1	1	1	3	2	1	4	3	3	2	5	1	3	2	2	3	2	1	3	1	1
1	17	10	3	4	4	5	3	5	5	3	1	1	3	5	5	4	3	2	2	2	2	2	5	1	1	1	2	4	1	3	4	4	3	3	3	4	2	2	2	2	4	4	2	2	4	2	2	2	3
2	16	10	3	3	1	4	3	1	5	3	1	1	1	3	4	4	1	1	1	1	1	1	4	1	1	3	1	5	1	2	1	5	3	1	5	4	2	2	4	1	2	2	5	1	4	2	3	1	4
2	16	10	3	4	2	4	2	2	4	2	1	2	4	3	3	4	2	2	3	1	1	1	4	1	1	3	1	4	1	1	2	4	4	2	4	4	4	2	4	1	2	1	4	2	4	2	3	3	4
2	14	10	3	4	2	2	3	2	4	3	2	2	4	3	4	5	3	2	4	1	1	1	5	1	1	4	2	4	1	1	2	4	3	2	4	4	4	2	4	1	2	1	4	2	4	2	4	2	4
2	13	10	3	3	2	4	2	2	4	2	2	2	3	3	2	3	2	3	2	2	3	2	3	3	1	3	2	3	1	3	2	4	3	3	4	4	4	2	4	2	2	2	4	1	5	3	4	2	4
2	13	10	3	3	3	4	2	3	4	2	2	2	3	4	4	4	2	1	4	2	2	2	3	3	2	3	1	3	1	4	3	4	4	2	4	4	3	4	5	2	3	4	5	3	4	5	5	5	5
2	14	10	3	2	2	4	2	2	4	2	2	2	2	2	2	4	2	3	2	2	2	2	4	2	2	3	2	4	2	2	3	4	2	3	4	5	3	2	4	2	2	2	3	2	4	2	4	2	4
2	14	10	3	4	1	4	4	1	4	3	1	1	4	4	1	5	1	1	4	1	1	1	5	1	1	5	1	3	1	3	1	4	3	1	4	3	3	1	4	4	1	3	4	2	5	1	1	1	1
2	13	10	3	3	2	4	3	2	2	2	3	2	3	2	3	3	2	3	2	2	3	1	4	3	2	3	3	2	1	3	2	5	2	2	4	4	2	3	4	3	2	2	4	2	4	2	3	3	3
2	13	10	3	4	2	3	5	2	4	5	1	2	4	5	5	5	4	2	4	4	1	1	5	1	3	5	2	5	1	1	2	5	4	1	5	5	4	1	4	1	1	2	5	1	5	1	4	4	5
2	13	10	3	3	1	4	3	2	4	3	1	1	4	4	4	5	3	2	3	2	2	1	4	2	2	3	3	4	1	2	3	3	3	2	3	4	4	2	3	2	3	2	3	2	4	1	4	2	4
2	15	10	3	4	1	4	3	1	5	3	1	1	4	3	4	4	3	1	4	2	2	2	4	1	2	4	2	2	2	2	1	4	2	2	5	4	2	2	4	2	2	3	4	2	5	2	4	2	4
1	16	10	3	2	2	4	2	2	3	2	1	2	2	2	2	3	2	2	4	2	3	2	3	2	3	4	2	3	1	2	2	4	3	2	4	4	3	1	4	2	2	4	4	1	4	2	3	3	3
2	14	10	3	1	2	4	2	1	4	2	2	2	3	3	3	3	2	4	3	2	4	1	3	2	1	2	2	4	2	3	2	2	2	1	4	3	4	2	2	3	4	2	2	2	4	1	2	2	4
1	16	10	3	3	1	2	3	2	3	3	2	2	2	3	2	3	3	3	3	3	3	3	3	3	1	3	3	4	1	1	1	3	3	4	4	3	3	1	4	1	1	1	4	1	3	3	3	2	4
2	16	10	3	4	2	5	3	2	4	3	3	3	3	3	3	4	4	3	5	3	3	4	3	3	2	3	3	4	1	1	1	5	4	2	3	4	3	2	4	1	1	3	3	3	5	3	3	3	2
1	16	10	3	3	2	4	3	3	4	3	1	1	2	3	4	3	2	3	3	2	3	1	3	3	1	3	3	3	1	1	1	4	3	1	5	5	3	3	4	3	2	5	5	2	4	3	2	3	3
2	15	10	3	2	2	4	2	4	3	2	3	3	3	4	1	4	2	3	3	3	2	2	4	2	2	3	2	3	2	3	3	4	3	2	3	4	3	2	3	3	2	3	3	1	4	3	4	2	4
2	13	10	3	3	2	2	2	2	4	1	2	1	3	3	2	3	1	1	3	1	1	2	3	1	1	2	2	3	1	1	1	4	3	2	3	3	3	1	1	1	1	3	3	3	3	2	3	2	3
2	13	10	3	3	4	4	1	4	4	1	3	3	4	2	2	3	2	2	4	2	3	2	2	2	2	3	2	4	1	3	3	4	3	3	3	3	3	1	3	4	3	3	3	1	1	1	4	2	3
1	13	10	3	4	3	4	3	5	5	2	2	3	4	3	3	4	2	1	4	1	1	2	4	1	2	4	1	3	2	3	3	4	3	5	3	5	4	2	2	2	3	3	3	1	5	2	3	1	4
1	14	10	3	3	2	4	2	3	3	1	2	2	3	2	3	4	2	2	3	3	2	2	3	2	2	3	3	3	1	2	2	4	4	3	4	4	4	2	4	3	3	3	4	2	4	2	3	2	4
2	13	10	3	2	1	1	4	1	5	3	1	1	4	4	1	5	3	1	4	2	1	1	5	1	1	4	1	4	1	1	1	5	5	1	5	5	4	1	5	1	1	2	5	1	4	3	5	2	4
2	13	10	3	3	2	4	2	2	4	2	2	2	4	2	4	4	2	2	3	2	2	2	3	2	3	2	3	3	1	2	2	2	3	2	4	4	4	2	3	2	2	2	4	2	4	2	3	2	3
1	15	10	3	3	2	4	4	2	3	4	2	2	3	3	4	3	3	2	3	2	2	2	4	2	2	3	2	3	2	3	2	4	3	2	4	4	2	1	3	3	3	3	3	2	3	2	4	4	4
1	15	10	3	4	1	1	1	1	4	2	1	1	3	1	1	4	1	3	4	5	2	2	5	1	3	4	2	5	1	1	1	5	4	1	4	5	4	1	4	1	1	1	3	1	5	1	5	1	1
2	15	10	3	3	2	4	2	3	4	2	3	3	4	2	4	4	2	2	2	2	3	2	3	2	2	4	2	2	2	3	3	4	2	4	2	3	2	2	2	4	4	3	3	2	4	3	4	2	4
1	13	10	3	3	1	3	3	1	3	2	2	2	2	2	2	3	2	2	2	3	3	3	3	2	2	2	3	1	2	2	2	4	2	2	4	4	2	2	4	2	2	5	4	1	5	2	2	3	2
1	14	10	3	3	2	4	4	2	4	4	1	2	3	4	4	5	2	2	3	2	2	1	4	2	1	3	2	3	3	3	3	3	3	3	3	3	3	3	3	3	3	3	3	3	3	3	3	3	3
2	14	10	3	3	2	2	4	2	3	4	1	1	3	4	2	4	3	3	4	2	2	2	4	2	3	4	1	3	1	1	1	4	3	2	4	3	3	3	4	3	2	3	4	3	3	2	3	1	4
2	15	10	3	3	4	4	4	3	4	3	3	3	4	3	4	4	2	3	2	2	3	2	2	2	2	3	3	1	1	3	2	3	2	3	3	3	2	2	4	2	3	4	4	2	4	4	3	4	2
2	15	10	3	3	3	3	2	3	4	2	2	2	3	2	3	4	3	2	3	4	2	2	4	2	2	4	1	4	2	3	2	4	3	2	4	4	3	3	3	2	2	2	4	2	4	1	5	2	4
2	13	10	3	4	2	4	2	2	4	2	2	2	3	4	4	4	4	2	3	4	2	4	5	2	2	4	2	4	2	2	2	5	3	2	3	5	4	1	4	2	2	3	4	1	5	2	4	2	4
2	13	10	3	3	2	1	4	1	5	2	3	2	3	5	2	1	3	1	5	1	1	1	5	1	1	5	1	3	2	1	1	5	5	1	5	5	3	1	4	2	1	3	5	1	5	3	5	1	5
2	16	10	3	3	5	3	5	3	3	1	3	3	3	2	3	3	1	5	2	2	5	1	2	4	2	2	4	2	2	2	2	3	3	2	3	4	3	3	3	3	3	4	3	1	5	2	3	3	4
2	16	10	3	3	2	5	1	1	3	3	1	2	3	2	1	4	1	2	1	1	1	1	4	1	1	1	1	5	2	1	1	4	1	1	4	4	4	1	1	1	1	5	1	1	5	1	4	1	4
2	14	10	3	3	1	3	1	2	4	2	1	2	4	2	4	3	2	3	3	2	2	2	4	2	1	4	2	4	1	3	2	4	3	1	3	5	3	2	4	2	2	2	3	1	4	2	4	2	4
2	14	10	3	3	3	4	2	4	3	2	2	3	3	3	3	3	2	1	3	2	2	3	4	3	2	3	1	3	1	2	3	5	3	3	3	4	3	1	3	3	3	2	3	1	5	1	4	1	4
2	16	10	3	3	1	1	1	1	3	1	1	1	1	1	1	4	1	2	1	1	1	1	4	3	1	1	2	2	1	1	1	5	3	1	4	5	3	1	3	1	1	3	3	1	4	5	5	5	5
1	13	10	3	4	1	4	3	5	5	4	1	1	5	4	5	5	4	1	3	4	1	1	5	1	3	3	3	5	1	5	2	5	4	3	2	5	1	2	3	4	5	4	3	2	1	1	5	5	5
2	13	10	3	4	3	5	3	3	5	3	1	3	5	3	1	5	3	2	5	1	3	1	5	3	1	5	3	5	1	2	1	5	3	1	4	5	3	1	4	1	1	1	3	1	5	1	5	1	5
2	14	10	3	3	1	1	1	1	4	1	1	1	4	1	1	5	1	1	5	1	1	1	5	1	1	5	1	3	1	2	2	5	3	1	5	5	4	1	4	1	1	1	4	1	5	1	3	2	5
1	15	10	3	3	2	2	4	2	3	4	2	2	2	4	3	4	3	4	2	3	2	2	4	2	2	3	2	4	2	2	2	4	3	2	3	2	4	2	4	2	2	3	4	2	4	2	4	3	4
1	13	10	3	3	4	5	1	4	4	1	1	1	4	3	3	4	1	3	4	1	1	1	4	3	1	4	1	2	1	3	4	4	3	4	3	3	3	2	4	3	3	3	3	3	5	4	3	4	3
1	13	10	3	5	4	4	4	4	4	4	4	4	5	4	4	4	4	1	5	4	1	1	4	1	4	4	4	3	2	3	3	5	4	3	3	5	3	2	3	4	2	4	3	2	5	4	4	2	4
2	15	10	3	2	1	4	3	2	2	2	1	1	3	2	2	3	1	2	2	1	2	1	3	3	2	1	3	3	1	3	1	5	3	1	4	5	2	2	4	5	1	5	4	1	5	2	3	2	4
2	14	10	3	4	2	5	2	1	3	1	1	1	3	2	2	4	2	2	3	2	2	1	2	1	1	2	1	2	1	3	1	4	2	1	5	4	3	5	4	1	1	4	4	1	4	3	4	4	3
2	16	10	3	3	3	4	4	3	4	4	2	2	4	4	2	4	2	1	5	2	1	1	5	2	1	4	1	3	3	3	3	3	3	3	3	3	3	3	3	3	3	3	3	3	3	3	3	3	3
1	13	10	3	4	2	4	3	2	4	2	2	2	4	4	4	4	2	1	2	2	2	2	3	2	1	1	2	3	2	2	2	4	3	2	4	4	4	1	4	2	2	2	4	2	4	2	4	2	4
1	16	10	3	4	3	4	4	3	4	4	2	2	4	4	4	5	2	2	4	4	2	2	4	2	2	4	1	4	1	1	2	5	3	2	4	4	3	2	4	2	1	2	4	1	5	2	3	3	4
2	14	10	3	5	5	5	5	5	4	5	4	5	3	5	5	5	5	1	5	4	1	1	5	2	1	5	1	4	3	2	5	4	3	4	2	3	3	2	3	2	4	4	2	4	4	4	2	4	5
1	16	10	3	5	3	4	3	3	4	2	1	2	3	4	5	5	3	1	4	3	1	1	5	1	2	5	1	4	1	2	2	5	4	1	4	5	4	1	4	2	1	1	4	1	5	1	3	2	4
1	14	10	3	3	1	1	1	1	4	2	1	1	4	4	1	3	2	1	3	2	2	2	3	2	2	2	4	4	1	4	2	3	3	2	4	4	3	1	3	3	4	3	5	1	4	3	3	3	3
2	16	10	3	3	1	2	3	1	4	2	2	1	3	3	1	3	1	2	2	2	2	2	3	2	1	2	2	2	1	1	1	5	2	1	4	5	2	1	4	1	1	4	4	1	5	1	3	2	4
1	17	10	3	4	1	4	3	1	4	3	1	1	4	3	1	4	1	1	4	1	2	1	4	1	1	4	1	4	1	1	1	3	4	1	5	4	4	1	5	1	1	1	5	1	4	2	4	3	4
2	16	10	3	5	1	5	5	1	5	5	1	1	4	5	4	5	5	1	3	1	1	1	5	1	1	1	1	4	1	2	1	5	2	1	5	5	2	1	5	2	1	1	5	1	3	1	2	1	2
1	14	10	3	3	2	2	1	3	4	2	1	1	1	2	2	4	2	3	3	2	3	1	5	3	1	2	1	2	1	1	1	4	3	1	4	4	4	1	4	2	1	3	3	1	1	2	4	3	5
1	14	10	3	3	1	4	3	2	4	4	2	4	4	3	4	4	2	1	3	1	1	1	4	2	1	4	1	3	1	3	2	5	3	1	4	4	3	2	4	2	2	2	3	1	5	2	4	1	4
1	14	10	3	3	2	4	3	3	3	2	4	2	2	3	3	3	2	1	2	1	3	1	3	2	1	3	2	4	3	3	2	4	2	1	3	3	2	1	4	1	1	1	3	1	3	1	3	1	3
2	13	10	3	3	1	4	2	1	3	2	1	1	2	4	4	5	2	1	4	2	1	1	4	1	1	3	2	4	2	2	1	2	3	2	4	4	3	2	4	2	2	2	3	1	4	2	3	2	4
2	16	10	3	5	2	4	4	3	5	4	2	2	3	4	2	5	3	1	5	4	1	2	5	1	2	4	1	2	4	2	3	5	1	3	2	4	1	5	3	4	4	2	3	2	4	5	4	3	4
2	16	10	3	3	4	5	2	4	3	3	5	4	4	3	5	4	4	3	4	4	3	4	4	3	5	3	3	2	3	4	4	4	2	5	2	4	2	1	2	3	3	3	2	1	4	3	4	3	4
2	13	10	3	5	1	5	3	1	1	1	1	1	4	3	4	5	1	4	4	4	1	1	5	1	1	4	1	4	1	1	3	5	4	4	3	5	5	1	2	1	3	1	3	1	5	1	5	1	5
2	14	10	3	4	2	2	2	2	4	2	2	2	4	2	3	4	3	2	3	2	2	2	4	1	2	3	2	4	1	1	2	4	3	1	4	5	4	1	4	1	2	2	4	1	5	1	5	4	5
1	14	10	3	3	2	4	3	3	3	3	2	2	3	3	4	3	2	2	2	3	3	2	3	2	2	3	3	3	1	2	2	5	3	2	3	5	3	2	3	2	3	3	3	1	5	3	4	3	3
1	14	10	3	3	1	4	5	1	4	5	1	1	4	5	4	5	3	1	3	4	3	2	4	2	1	4	3	3	3	3	3	3	3	3	3	3	3	3	3	3	3	3	3	3	3	3	3	3	3
2	13	10	3	5	3	5	2	1	4	1	1	1	5	3	3	5	2	1	5	4	1	1	5	1	1	5	1	5	1	1	1	5	5	1	5	5	5	1	4	1	1	2	4	1	5	2	5	3	5
1	14	10	3	4	2	3	4	2	4	3	1	2	4	3	2	4	3	2	3	3	2	2	4	2	1	4	2	3	2	2	2	4	4	2	4	4	3	2	4	2	2	2	4	2	4	3	4	3	4
1	16	10	3	3	1	4	1	1	4	2	1	2	4	3	3	3	2	4	3	1	2	1	2	4	2	2	3	3	1	1	2	3	3	1	4	4	3	2	4	1	1	5	3	1	5	1	5	1	5
2	13	10	3	3	3	4	2	2	3	1	1	2	3	2	3	4	1	2	3	1	3	1	3	1	1	3	3	2	2	3	3	4	3	1	4	3	2	3	4	1	1	1	4	1	4	2	4	2	4
2	16	10	3	3	2	4	3	3	4	2	1	2	2	2	1	3	1	1	3	1	3	4	3	3	1	2	3	3	2	3	1	2	3	1	4	4	3	5	4	3	2	3	4	1	4	3	4	2	4
2	14	10	3	5	1	3	2	1	5	2	1	1	5	3	3	5	5	1	5	3	1	1	5	1	1	5	1	5	1	1	1	5	5	1	5	5	3	1	5	1	1	4	4	1	5	1	5	1	5
2	16	10	3	3	3	5	1	3	3	1	5	1	1	1	4	1	1	3	1	4	3	1	1	4	2	2	4	2	3	3	4	3	1	4	2	3	1	2	1	3	3	4	2	1	5	3	1	3	4
1	16	10	3	3	1	1	2	2	4	3	1	1	4	2	2	3	2	1	2	3	2	1	3	1	1	3	2	1	1	4	1	4	3	1	4	4	2	1	4	1	1	2	4	1	4	3	1	3	1
1	14	10	3	4	2	3	2	2	4	2	2	2	2	2	3	4	2	2	4	3	2	2	4	2	2	2	2	4	2	2	2	4	3	2	4	4	4	2	4	2	2	2	3	2	4	2	3	2	4
1	16	10	3	3	4	4	2	4	3	2	2	3	4	2	2	3	2	3	2	2	4	3	3	3	2	2	4	3	2	3	2	4	3	3	3	4	2	2	3	3	2	3	2	3	4	2	2	3	3
1	14	10	3	3	2	3	3	2	3	3	1	3	4	3	3	4	3	2	3	2	2	2	5	1	2	4	1	3	1	2	2	3	4	2	4	4	4	2	4	2	2	3	4	2	3	2	4	2	4
2	16	10	3	3	3	3	3	3	4	2	2	2	2	3	3	3	3	4	3	3	3	2	2	3	2	2	4	3	3	2	2	4	3	2	3	4	3	2	3	2	2	3	1	2	4	1	4	4	4
2	13	10	3	2	2	4	2	3	3	2	3	2	3	3	4	3	2	4	1	2	3	4	2	4	2	2	4	4	1	2	2	4	3	2	4	5	1	1	4	2	1	4	3	1	5	4	2	5	2
1	13	10	3	4	2	4	4	3	4	4	2	2	3	3	1	5	3	2	3	3	2	1	5	1	1	3	1	3	1	2	2	4	3	4	4	4	4	3	4	3	2	2	5	1	4	3	5	2	4
2	13	10	3	3	2	4	1	2	4	2	2	2	3	2	3	3	3	2	3	2	2	1	4	2	1	3	2	2	2	4	3	4	2	3	4	4	3	2	3	4	2	4	3	2	3	2	3	2	3
2	16	10	3	4	3	4	3	3	3	3	2	3	4	3	4	4	2	4	2	3	3	2	3	3	2	2	3	3	2	3	3	4	3	2	3	4	4	2	4	3	3	3	3	2	4	2	4	3	3
2	13	10	3	1	1	1	1	1	1	1	1	1	1	1	1	1	1	1	1	1	1	1	1	1	1	1	1	1	1	1	1	1	1	1	1	1	1	1	1	1	1	1	1	1	1	1	1	1	1
1	13	10	3	4	1	3	2	1	4	1	1	1	4	4	3	5	1	1	4	1	1	1	4	1	1	4	1	3	1	1	1	4	4	1	4	4	4	2	4	1	1	1	4	1	4	2	3	1	4
1	14	10	3	5	1	3	2	3	4	2	2	3	3	2	4	4	3	1	4	2	2	1	4	2	2	4	1	4	2	2	2	4	4	2	4	4	4	2	4	2	3	3	4	1	4	3	4	3	4
1	14	10	3	3	3	4	2	2	3	2	1	2	2	2	2	3	2	1	2	3	2	3	3	2	2	3	3	2	1	3	3	3	3	3	3	3	2	3	3	4	3	4	3	3	2	2	4	3	3
2	15	10	3	4	3	3	2	3	2	2	1	2	4	2	4	3	1	2	4	1	1	1	3	1	1	4	1	1	3	5	2	3	1	2	3	3	1	4	3	1	3	5	3	1	5	1	2	2	4
2	14	10	3	3	4	3	3	2	3	3	2	2	3	2	3	4	3	3	4	3	2	1	3	2	1	3	2	3	1	2	2	4	3	2	3	4	2	1	4	2	1	3	3	1	4	2	4	1	4
2	13	10	3	5	3	4	3	2	5	3	2	3	5	3	5	4	3	2	4	2	2	1	4	2	2	4	1	4	3	2	3	4	4	2	3	3	3	2	4	2	2	2	4	3	4	2	4	3	4
2	15	10	3	4	2	4	1	2	5	1	2	2	4	2	5	5	2	2	4	1	1	1	4	2	2	4	1	4	1	2	3	4	3	2	3	4	4	2	3	2	1	3	4	2	3	2	4	3	4
2	15	10	3	2	4	4	4	4	4	3	4	4	2	3	4	2	3	5	2	2	5	3	3	5	2	1	5	2	4	4	4	2	2	4	2	2	2	3	2	4	2	4	3	2	3	2	4	4	2
2	16	10	3	4	2	4	2	3	4	2	2	2	2	2	2	4	2	2	4	2	3	2	4	2	2	3	2	3	2	2	3	2	3	3	4	4	4	2	3	2	2	2	4	2	4	2	3	2	3
2	15	10	3	5	1	4	5	2	5	5	2	2	4	5	4	5	1	1	5	1	2	2	5	1	1	5	1	5	1	1	2	4	4	1	4	4	5	1	4	1	1	1	4	1	4	2	4	2	4
2	17	10	3	4	1	3	3	1	4	3	1	1	4	3	1	4	2	1	4	1	1	1	5	1	1	4	1	4	1	1	1	4	3	1	4	4	4	2	4	1	1	1	3	2	4	1	4	3	3
2	17	10	3	3	3	3	3	3	3	3	3	3	3	3	3	5	3	1	3	3	3	3	3	3	3	3	3	1	1	1	1	3	3	3	3	3	3	3	3	3	3	3	3	3	3	3	3	3	3
2	14	10	3	4	1	3	3	1	5	3	1	1	4	3	3	5	4	1	5	2	1	1	5	1	1	4	1	3	1	1	1	4	3	1	4	4	4	1	4	1	1	1	4	1	4	2	4	3	4
1	15	10	3	3	2	1	1	2	4	1	1	1	1	2	3	4	3	1	3	1	1	1	3	1	1	1	1	5	1	1	2	5	3	2	5	5	5	1	4	1	1	3	4	1	4	1	5	1	5
1	15	11	3	3	3	4	2	2	4	2	2	3	3	2	2	4	2	2	3	2	2	2	4	2	2	3	2	3	2	2	3	3	3	3	2	3	4	3	3	2	2	2	3	2	3	2	4	3	4
1	14	11	3	4	2	3	3	2	3	3	2	2	3	4	2	3	2	1	3	2	2	1	3	1	2	4	2	3	2	2	3	2	3	2	4	4	4	2	4	2	2	4	3	2	4	5	5	4	4
2	15	11	3	3	2	4	4	2	4	4	2	2	4	4	3	3	2	1	3	1	1	1	3	1	1	4	1	2	1	2	2	2	3	1	4	4	3	2	4	2	1	3	4	2	4	3	4	2	4
1	14	11	3	3	1	3	2	2	4	1	1	1	2	1	1	4	1	1	3	2	2	1	4	2	1	3	2	3	2	3	2	3	3	1	4	4	4	2	4	2	2	3	4	1	5	1	4	4	4
2	15	11	3	4	3	4	2	4	4	2	2	3	4	4	4	4	3	2	4	2	2	2	4	2	2	3	2	3	2	3	3	4	3	2	3	3	4	2	3	2	2	3	3	2	4	2	4	2	4
1	17	11	3	2	2	2	2	2	2	2	2	2	2	2	2	3	2	3	2	1	3	2	2	3	2	2	4	2	2	2	2	2	2	2	3	2	1	2	4	2	2	3	4	2	2	2	4	3	3
2	15	11	3	4	3	4	5	4	4	5	2	4	4	4	4	5	3	2	4	2	3	1	5	1	1	5	1	4	1	1	1	5	5	2	5	4	4	1	4	1	2	5	5	1	5	1	5	3	5
1	15	11	3	5	1	1	1	1	5	1	1	1	5	4	1	5	3	1	5	1	1	1	5	1	1	5	1	5	1	1	1	5	5	1	5	5	5	2	4	1	1	1	4	1	5	1	5	1	5
2	15	11	3	4	1	3	3	3	3	3	3	3	3	3	3	3	3	3	3	3	3	3	3	3	3	3	3	3	3	3	3	3	3	3	3	3	3	3	3	3	3	3	3	3	3	3	3	3	3
2	14	11	3	4	2	4	3	3	5	3	2	2	4	4	4	4	5	2	4	2	2	2	3	2	1	3	2	3	1	2	2	4	3	3	4	4	3	1	4	1	3	2	4	1	5	2	5	1	4
1	14	11	3	3	2	4	4	2	3	4	2	2	3	4	4	4	2	3	2	3	3	4	2	4	2	2	4	4	1	2	2	4	2	1	4	3	3	1	4	4	2	4	4	1	4	2	4	2	3
2	14	11	3	4	2	2	2	4	3	2	2	2	3	2	2	4	2	2	4	2	2	2	4	2	2	4	1	4	2	2	2	3	4	2	4	3	4	3	4	2	2	2	4	2	4	2	4	2	4
2	15	11	3	2	2	4	3	2	3	2	1	2	2	3	4	4	2	4	3	3	2	2	4	2	2	4	4	1	1	5	2	4	1	1	4	4	2	2	4	2	1	4	4	1	5	1	4	2	4
1	13	11	3	4	1	5	4	5	3	3	5	2	4	3	5	3	3	1	4	1	1	1	4	1	1	4	1	3	1	1	5	5	3	5	1	5	5	1	3	4	5	2	3	1	5	1	5	1	4
2	17	11	3	2	3	4	3	2	3	2	3	2	1	3	4	1	3	5	1	1	4	1	1	5	1	1	5	1	3	4	2	1	1	4	3	1	1	5	3	4	2	5	3	5	1	2	2	3	1
1	18	11	3	4	2	2	3	4	4	2	1	3	4	3	3	5	3	1	4	2	1	1	4	1	1	4	1	3	1	2	3	4	3	3	3	4	4	2	2	1	2	1	3	1	1	1	4	1	3
2	13	11	3	5	4	2	4	2	5	5	2	2	4	4	2	4	4	1	4	4	2	2	4	1	2	4	2	3	2	2	2	4	3	2	4	3	3	2	4	2	2	3	4	2	2	3	3	3	3
1	13	11	3	5	3	4	4	3	4	4	2	3	4	4	5	5	4	3	5	4	3	3	5	3	3	5	1	4	1	1	2	4	4	1	4	4	4	2	4	2	2	1	4	2	3	2	4	4	4
2	14	11	3	5	2	2	2	2	4	3	2	2	4	2	3	4	2	1	4	2	2	2	4	2	2	3	2	4	2	2	1	4	3	2	4	4	4	2	4	2	2	3	3	2	4	2	4	3	4
2	13	11	3	4	2	4	3	3	4	2	1	3	4	3	4	4	2	1	4	1	1	1	4	2	2	4	2	4	1	2	1	4	3	2	4	4	4	1	4	1	2	2	4	1	4	1	4	2	3
1	15	11	3	3	2	3	2	4	3	1	2	1	3	3	4	2	2	5	2	3	3	1	3	3	2	2	5	2	2	2	2	1	2	3	3	4	2	2	4	3	3	4	3	2	5	2	5	1	4
2	15	11	3	3	2	4	1	4	4	1	3	4	4	3	4	4	2	1	4	1	1	2	5	1	2	4	1	3	2	3	4	4	4	3	3	4	3	3	3	2	3	2	4	2	4	2	4	2	4
2	14	11	3	4	1	1	2	2	2	2	2	2	4	3	3	4	1	3	3	3	3	3	3	3	1	2	3	2	2	2	2	3	3	2	4	4	3	3	3	3	2	3	3	3	3	2	3	4	4
2	14	11	3	2	4	4	2	2	3	1	1	3	3	3	4	3	2	4	2	2	3	3	2	4	2	3	3	2	2	4	4	2	1	1	3	2	2	3	3	3	1	5	2	3	2	2	4	3	4
1	15	11	3	2	2	3	3	3	3	2	3	2	2	2	4	3	3	4	2	3	4	2	2	4	2	3	4	2	1	4	3	2	2	3	3	2	2	3	3	4	3	4	3	1	4	3	4	3	3
2	14	11	3	3	1	4	2	1	4	2	1	1	4	2	4	4	2	1	4	2	1	1	4	1	1	4	1	3	1	2	2	4	3	1	4	4	3	2	4	2	2	2	4	1	3	2	4	2	3
1	15	11	3	4	3	4	2	3	4	2	3	4	4	2	2	4	1	3	3	2	3	1	4	3	2	3	3	3	1	2	3	4	3	3	3	4	4	2	3	3	2	4	3	1	4	3	5	2	5
2	12	11	3	4	4	5	5	3	5	5	1	1	5	5	5	5	5	1	5	1	1	1	5	1	1	5	1	5	1	1	1	5	3	1	5	5	5	1	5	1	1	1	5	1	5	5	5	2	5
1	13	11	3	2	2	2	4	2	3	3	1	1	2	3	2	2	2	5	2	1	4	1	1	5	1	1	5	2	1	2	1	5	3	1	4	5	2	1	1	1	1	2	4	1	5	2	4	2	4
1	13	11	3	4	1	3	2	2	4	2	1	1	3	2	2	4	3	1	4	2	1	2	4	2	2	4	1	3	2	3	2	4	2	2	4	4	4	4	4	4	2	2	4	2	4	2	4	2	4
1	16	11	3	3	1	2	2	2	3	2	1	1	4	2	2	4	2	2	4	2	2	2	4	2	2	4	2	3	1	3	2	4	3	1	4	4	4	1	4	2	2	3	4	1	4	2	4	4	4
1	13	11	3	4	2	4	3	4	4	3	2	3	4	3	4	4	2	3	3	1	2	1	4	2	1	3	3	4	1	2	4	5	3	3	4	4	4	2	4	1	2	3	4	1	5	2	5	1	4
1	13	11	3	4	3	1	2	4	5	2	3	3	4	5	4	4	4	1	4	3	2	4	4	2	2	4	2	4	2	4	2	4	4	2	4	4	4	2	4	2	2	4	2	2	5	2	4	2	4
2	13	11	3	4	2	4	4	1	5	4	3	2	3	4	4	4	4	2	4	3	2	1	4	1	2	4	1	4	1	2	2	4	3	1	4	4	4	1	4	2	1	2	4	1	4	4	4	4	4
1	14	11	3	5	2	3	3	2	4	4	3	2	4	3	2	3	3	2	4	2	2	2	3	2	2	4	3	3	1	2	1	4	3	2	3	4	1	2	4	3	2	3	3	2	3	3	3	5	3
2	14	11	3	4	3	3	4	1	4	1	1	1	2	4	2	4	2	3	2	2	3	1	3	3	1	3	3	3	1	1	1	4	4	1	5	4	4	2	4	1	4	3	4	2	4	2	4	2	4
2	16	11	3	2	3	4	3	3	4	4	5	3	3	4	4	3	4	4	3	3	3	1	3	1	1	2	1	2	2	2	3	3	2	2	3	3	2	2	3	3	2	3	4	1	3	3	4	2	4
2	13	11	3	5	2	5	4	2	5	4	2	2	5	4	4	4	2	2	4	2	2	2	4	1	2	5	1	4	2	2	2	4	4	2	4	4	4	2	4	2	2	2	4	2	4	3	4	1	4
1	17	11	3	3	2	5	5	3	2	4	2	2	3	4	4	3	2	2	1	4	4	1	5	5	2	3	3	2	2	3	3	4	2	3	4	5	3	1	2	3	4	5	1	3	5	4	3	4	4
1	13	11	3	2	1	3	1	1	1	1	1	1	1	1	1	1	1	5	1	3	5	1	1	5	1	1	5	2	5	4	2	4	2	3	4	5	3	3	5	4	1	5	4	1	5	2	4	3	4
1	18	11	3	3	3	3	3	2	4	2	1	3	4	3	4	4	2	1	2	2	1	1	3	1	1	1	1	2	1	1	1	3	3	1	4	3	3	2	4	1	2	2	3	2	4	2	4	3	4
1	14	11	3	4	3	4	4	1	5	4	1	2	3	5	5	4	5	1	4	3	2	2	3	2	1	3	2	3	2	2	3	4	3	4	3	3	5	3	4	2	3	3	3	3	4	2	4	1	4
1	14	11	3	4	2	2	4	2	5	4	1	1	5	4	3	4	2	3	4	1	2	1	3	1	1	4	2	4	1	2	2	5	4	1	4	5	3	2	4	4	1	2	5	1	4	1	4	1	5
2	16	11	3	4	1	5	3	1	5	3	1	1	4	3	3	5	4	1	4	1	1	1	5	1	1	2	4	2	1	4	1	4	2	1	5	4	2	1	4	1	1	4	5	1	4	1	5	1	5
1	14	11	3	4	2	5	3	4	5	2	2	3	4	4	5	5	2	1	4	3	1	4	5	1	2	4	1	5	1	2	3	5	4	2	3	4	4	2	3	2	2	3	5	1	5	1	5	1	5
2	13	11	3	3	1	1	4	1	4	4	1	1	4	4	5	3	3	3	3	2	2	1	3	2	2	3	3	2	1	3	1	4	3	1	4	3	3	2	4	1	1	1	4	2	3	2	4	2	4
2	15	11	3	3	1	4	4	3	3	2	1	1	3	5	4	3	1	3	2	4	3	2	3	3	1	3	2	2	1	2	2	3	3	1	3	4	3	1	5	3	3	2	4	1	4	3	4	1	4
2	18	11	3	3	2	3	2	2	5	2	1	2	5	3	4	3	2	4	2	4	4	2	3	4	1	1	3	4	1	1	1	5	2	1	4	5	4	1	4	1	1	2	4	1	5	3	4	3	4
1	13	12	3	3	1	3	1	1	4	1	1	1	3	1	3	4	1	1	4	3	1	1	5	1	1	4	1	4	1	1	1	3	3	1	4	3	5	1	4	1	1	1	3	1	3	1	4	4	4
2	14	12	3	4	3	5	1	3	5	1	1	3	4	1	3	5	4	1	1	1	1	1	5	1	1	5	1	3	1	2	3	5	3	3	4	5	4	2	3	2	3	3	4	2	5	1	5	1	5
2	16	12	3	3	2	4	4	2	4	3	1	1	4	3	1	4	3	2	2	2	3	1	4	3	1	3	2	4	1	1	1	4	3	1	4	4	4	3	4	2	1	3	4	2	3	2	4	3	4
2	14	12	3	1	1	3	3	3	4	3	1	1	3	2	4	2	1	1	3	1	2	1	1	3	2	5	4	3	3	3	3	3	3	3	3	4	3	2	3	5	4	5	5	2	4	5	2	4	1
1	17	12	3	1	1	2	3	4	3	2	1	1	1	3	4	2	3	2	2	2	3	4	4	3	3	3	2	2	3	5	1	5	4	5	4	4	4	3	4	3	2	3	3	3	3	3	3	4	3
2	13	12	3	4	2	4	2	3	4	1	2	2	4	2	1	5	3	2	4	2	2	1	4	2	2	4	1	3	3	2	4	4	4	3	3	3	4	3	3	3	3	2	3	3	4	2	4	2	3
2	14	12	3	4	1	3	4	1	5	4	1	2	4	2	3	4	2	1	4	2	1	1	5	5	1	4	1	3	1	1	1	5	4	1	4	5	4	2	4	1	2	2	4	1	5	1	3	3	4
1	15	13	3	5	2	4	2	2	4	5	2	2	4	4	5	4	4	2	4	3	2	2	5	2	2	5	1	4	2	2	2	5	3	2	4	4	4	3	4	2	4	3	3	2	5	2	5	1	5
2	17	13	3	3	2	4	2	3	3	2	2	2	4	3	3	3	2	2	3	2	3	2	3	2	2	3	2	3	3	3	3	3	3	3	3	3	3	3	3	3	3	3	3	3	3	3	3	3	3
2	15	13	3	3	4	4	2	2	3	2	3	2	3	2	2	4	2	3	2	2	3	2	3	3	2	3	2	3	2	3	3	4	3	4	2	2	3	2	3	3	4	3	2	3	2	2	4	2	4
2	14	13	3	3	2	5	1	3	4	1	3	1	4	1	1	5	2	2	3	2	2	2	4	2	1	4	2	4	1	3	3	3	2	1	4	4	3	1	4	2	3	2	3	3	5	1	4	1	4
1	16	13	3	4	2	3	2	2	3	1	1	1	4	3	3	4	2	2	4	2	2	1	5	1	1	4	1	5	1	2	1	3	4	2	4	4	5	1	4	1	2	1	4	2	3	2	5	2	5
2	17	13	3	4	1	3	2	1	1	1	1	1	1	2	1	3	1	3	3	1	2	3	3	1	2	3	3	5	4	4	1	4	4	1	4	4	4	3	4	3	1	2	5	4	4	4	4	5	4
1	16	13	3	3	4	4	2	5	3	1	4	3	3	3	4	3	2	2	3	2	2	3	3	2	3	3	1	3	2	3	5	3	3	2	2	1	4	2	3	3	3	3	3	3	3	1	4	3	3
1	15	13	3	4	1	4	3	3	5	2	1	1	4	3	1	5	3	1	5	3	1	1	5	1	3	5	1	5	2	1	1	3	5	3	5	3	5	1	5	1	1	1	5	2	5	1	5	1	5
1	16	13	3	5	1	2	2	1	5	2	1	1	1	3	5	5	1	1	5	1	1	1	5	1	1	5	1	5	1	1	1	5	5	1	5	5	3	1	5	1	1	1	5	1	5	1	3	1	4
2	16	13	3	4	1	4	1	1	4	1	1	1	4	4	5	3	1	1	2	1	5	1	5	2	1	3	1	3	1	1	1	5	4	1	5	5	3	1	4	1	1	1	5	5	5	1	5	1	5
1	15	13	3	5	1	1	3	1	5	3	1	1	5	4	5	5	2	2	4	1	2	1	5	1	1	5	1	5	1	2	1	4	4	2	4	3	4	2	4	2	2	3	5	2	4	2	4	2	4
2	13	13	3	4	1	4	2	1	4	1	1	1	4	4	4	3	1	1	2	1	1	1	5	2	1	3	1	3	1	1	1	5	4	2	4	5	3	1	4	1	1	1	5	1	5	1	5	1	5
1	13	13	3	3	2	4	5	3	3	4	1	1	3	4	4	4	1	3	4	1	1	1	4	1	1	4	3	5	1	1	1	4	5	1	4	4	4	2	3	4	3	3	5	3	3	4	3	4	3
1	13	13	3	3	3	5	2	5	3	3	3	3	2	3	3	3	2	3	4	3	3	2	3	2	2	4	3	2	3	3	2	2	2	3	2	2	3	2	2	3	3	2	3	2	3	2	2	3	3
1	13	13	3	5	1	5	3	1	3	3	1	1	5	4	2	5	1	1	5	1	1	1	5	1	1	5	1	5	1	1	1	5	4	1	5	5	5	1	5	1	1	1	5	1	5	1	5	5	5
1	14	13	3	4	2	3	2	2	2	2	2	1	2	2	2	3	2	4	2	1	2	1	4	3	3	2	1	3	1	2	2	5	2	1	4	4	3	2	2	2	2	2	2	4	5	2	4	2	2
2	13	13	3	3	1	1	2	4	4	2	1	2	4	1	1	3	1	1	2	3	3	4	5	3	2	2	2	4	1	2	5	5	4	1	5	5	3	1	4	4	3	1	4	1	5	3	4	1	5
1	13	13	3	4	2	3	5	2	5	5	3	4	5	5	4	4	5	1	4	2	2	1	2	1	2	4	1	4	1	2	1	4	4	1	5	5	5	1	3	1	1	2	3	1	4	1	4	1	5
2	15	13	3	3	2	3	2	2	3	2	2	2	3	2	4	4	2	2	4	2	2	2	4	2	2	4	2	2	3	3	3	3	3	3	3	3	3	3	3	3	3	3	3	3	3	3	3	3	3
1	17	13	3	4	2	5	1	1	5	1	1	3	4	3	5	4	3	4	5	3	1	1	5	5	3	5	1	5	1	1	4	5	3	1	5	5	4	1	4	1	4	1	4	1	5	1	5	1	5
2	15	14	3	4	3	4	4	2	4	4	2	3	4	4	4	3	4	2	4	3	2	2	4	2	2	3	2	2	2	4	2	2	2	2	4	2	2	4	4	2	2	4	4	2	2	3	3	3	3
1	14	14	3	3	1	2	4	3	4	3	2	2	2	3	4	4	2	1	2	2	2	2	4	2	2	3	2	3	2	2	2	4	3	2	4	4	3	2	5	1	1	3	4	2	4	2	4	2	4
2	14	14	3	3	2	2	3	2	4	3	2	2	2	3	4	3	3	3	2	4	3	3	3	3	2	3	3	2	2	3	2	4	3	2	4	4	1	2	4	2	2	3	4	2	4	5	1	4	2
2	14	14	3	2	3	3	2	4	3	2	3	4	2	3	2	3	2	2	3	2	1	1	3	2	2	3	2	3	3	3	3	4	3	3	3	5	2	2	3	4	2	3	3	1	5	4	2	2	3
2	14	14	3	3	1	3	2	2	4	2	1	1	4	2	2	4	3	1	4	2	1	1	4	1	1	4	2	3	1	2	2	5	3	2	4	4	3	2	3	1	1	2	3	1	4	1	4	2	5
2	14	14	3	4	2	4	2	2	4	1	1	2	4	3	4	4	2	2	4	2	2	2	4	1	1	4	2	3	2	3	1	2	3	1	4	4	3	2	4	2	1	4	4	2	4	2	4	1	4
2	13	14	3	4	3	4	2	3	3	3	2	2	3	4	4	4	3	2	4	2	2	2	4	2	3	3	2	4	2	2	2	4	4	2	4	4	3	3	4	2	2	2	3	2	4	2	4	2	4
1	17	14	3	4	2	3	1	3	4	2	1	2	4	4	3	5	1	2	3	2	2	2	5	1	1	3	2	4	1	2	2	4	3	2	4	5	4	2	4	1	1	1	4	2	4	1	4	1	3
2	15	14	3	4	1	4	3	2	5	3	4	2	2	3	2	4	2	2	3	2	2	2	4	2	2	4	3	4	1	3	2	4	2	2	4	4	4	2	4	2	2	3	3	1	4	1	4	2	4
1	16	14	3	4	3	4	2	3	4	2	2	2	4	3	3	4	4	2	4	3	1	1	4	1	1	4	1	4	2	2	3	4	3	3	3	4	4	2	4	2	2	3	3	2	4	3	4	2	4
1	15	14	3	4	2	1	3	2	5	3	1	2	4	5	4	5	1	1	4	2	1	1	5	1	1	4	1	5	1	2	1	5	4	1	5	5	5	1	5	1	1	3	4	1	4	1	5	3	5
1	16	14	3	3	2	3	2	3	4	1	1	2	4	3	2	4	3	2	2	1	2	1	4	2	1	3	3	4	1	1	2	4	4	3	3	4	4	3	4	2	2	1	3	1	5	2	5	1	4
2	18	14	3	5	1	4	3	1	4	1	1	1	4	3	1	5	1	1	5	1	1	1	5	1	1	4	1	5	1	3	1	4	3	1	5	5	5	2	5	1	2	2	4	1	5	2	5	2	5
2	14	14	3	4	1	5	3	3	4	3	1	1	4	3	2	4	1	2	4	1	1	1	4	2	1	4	1	1	3	4	2	4	2	1	4	4	2	3	5	1	2	4	4	2	3	1	4	2	4
1	14	14	3	4	2	3	4	2	4	4	1	2	4	4	3	4	3	2	4	2	2	2	4	2	2	4	2	4	2	2	2	4	4	2	4	4	4	2	4	2	2	2	4	2	4	2	4	2	4
2	14	14	3	3	1	4	1	3	4	1	3	1	4	5	3	5	3	1	5	3	1	1	5	1	1	4	1	3	3	3	3	3	3	3	3	3	3	3	3	3	3	3	3	3	3	1	5	2	5
1	17	14	3	3	3	3	4	2	4	4	2	2	3	4	4	4	3	1	4	4	1	1	4	1	1	4	1	3	2	3	1	3	3	3	2	3	3	2	4	3	2	3	4	2	2	1	4	2	3
1	14	14	3	3	2	3	2	3	4	2	1	2	4	4	3	4	2	2	2	4	2	3	4	1	1	4	3	2	2	4	2	5	2	1	4	4	3	2	4	3	3	4	3	1	5	3	3	3	3
2	15	14	3	4	4	5	4	4	4	3	4	4	4	4	4	3	3	4	2	2	4	4	2	4	2	2	4	2	4	4	4	2	4	4	3	2	3	4	3	4	4	4	4	4	2	2	4	4	4
1	14	14	3	4	2	4	3	2	5	3	1	2	4	3	2	4	2	1	4	2	1	2	4	1	2	4	1	3	1	3	2	4	4	2	4	4	3	1	4	1	1	2	4	2	5	2	3	2	4
2	13	14	3	4	1	2	1	3	5	1	1	1	5	2	1	4	2	1	4	1	2	2	5	3	1	4	3	5	1	1	2	4	3	2	4	4	3	1	3	1	1	2	3	1	5	2	3	1	4
2	14	14	3	4	2	5	4	2	4	3	1	2	4	4	3	5	2	3	3	2	2	1	4	2	1	3	3	3	1	2	2	4	4	1	4	4	4	1	4	1	3	3	4	1	4	2	4	2	4
2	16	14	3	5	1	3	2	2	4	2	2	2	4	3	3	5	1	1	5	1	1	1	5	1	1	5	1	4	1	2	1	4	4	1	4	4	5	1	4	1	1	1	4	1	4	1	4	2	4
1	14	14	3	4	2	3	2	2	4	2	2	2	4	2	2	4	2	3	3	2	4	2	4	3	1	3	2	3	1	1	2	5	3	1	4	5	3	2	4	1	2	2	3	1	5	2	4	3	4
1	14	14	3	3	1	3	1	4	3	1	1	1	4	3	1	4	2	3	3	2	2	2	5	3	1	3	2	3	3	3	3	3	3	3	3	3	3	3	3	3	3	3	3	3	3	3	3	3	3
2	14	14	3	3	3	5	4	4	5	4	4	4	5	4	5	4	2	1	5	4	1	1	4	1	1	5	1	3	1	3	4	4	3	3	3	4	3	1	3	2	2	2	3	1	4	2	4	1	4
1	13	14	3	4	3	5	2	3	4	2	3	3	4	3	4	4	3	2	4	2	3	1	5	2	2	4	2	3	3	2	3	4	4	2	3	4	4	1	4	1	2	1	4	3	4	2	5	2	5
2	14	14	3	4	3	4	1	1	4	1	1	2	3	2	2	4	3	1	4	2	1	1	4	2	1	4	2	4	2	2	2	4	4	3	4	4	4	2	4	2	2	2	4	2	4	2	4	2	4
1	14	14	3	3	2	3	2	2	3	2	1	2	2	3	3	2	2	4	2	2	4	1	2	5	1	2	4	1	1	5	2	4	1	1	4	4	1	1	3	5	1	5	3	1	5	4	2	4	3
1	14	14	3	3	2	4	3	3	4	3	2	3	3	3	3	3	2	2	3	2	2	1	3	2	1	3	2	3	2	3	2	5	2	2	3	4	3	1	3	2	4	3	3	2	4	3	4	2	4
2	13	14	3	3	2	3	3	2	4	3	2	3	3	3	3	5	3	2	5	2	2	2	5	1	2	4	1	3	2	3	2	4	3	2	4	4	3	3	4	3	3	2	4	2	5	3	4	2	4
2	13	14	3	5	1	2	2	2	5	1	1	1	4	2	1	5	2	1	5	1	1	1	5	1	1	5	1	5	1	2	2	5	5	5	5	5	5	2	5	1	2	1	5	1	5	1	4	1	4
1	13	14	3	4	3	4	4	3	3	3	2	3	4	4	3	4	3	2	4	3	3	2	4	2	2	4	2	3	2	3	2	4	3	3	4	4	4	2	4	2	3	2	3	2	4	3	4	4	4
2	16	14	3	4	2	5	3	4	5	2	2	2	4	3	4	4	2	1	4	2	1	1	4	2	1	4	2	3	2	4	3	4	4	3	3	4	5	2	3	3	3	2	2	2	5	1	5	2	5
2	16	14	3	5	2	3	1	3	5	1	1	2	5	1	1	5	2	1	5	1	1	1	5	1	2	5	1	4	1	2	1	5	4	1	5	5	4	1	5	3	2	3	4	1	5	2	4	2	4
1	14	14	3	4	3	3	2	4	5	3	2	3	4	4	3	3	2	2	4	1	1	1	4	1	1	4	3	3	3	4	4	3	3	3	3	4	3	2	2	3	3	3	3	2	5	2	4	3	4
2	14	14	3	4	4	4	3	4	5	3	4	2	4	3	3	4	4	2	3	3	1	1	5	1	2	4	1	3	2	2	4	4	3	3	3	4	4	2	4	3	3	4	3	3	4	1	4	2	4
1	13	14	3	4	3	3	3	2	4	2	1	2	4	3	4	4	2	1	4	3	1	1	5	2	2	4	1	3	1	2	1	4	3	2	5	4	4	2	4	1	2	2	4	1	4	1	4	1	4
1	13	14	3	2	1	3	1	3	3	1	1	1	1	2	1	3	1	1	3	1	1	1	4	1	1	3	1	3	1	2	1	4	3	1	4	4	3	1	4	1	1	1	4	1	4	2	4	3	4
1	17	14	3	5	2	4	5	1	5	3	2	2	5	5	4	5	5	1	4	4	1	1	5	1	1	4	1	2	2	1	3	5	4	2	4	4	2	3	4	3	2	3	4	2	5	1	4	1	4
2	17	14	3	4	3	4	5	3	5	5	1	3	3	5	3	4	3	3	3	1	2	1	3	3	1	3	3	2	1	3	1	4	3	1	5	4	3	2	5	1	1	2	5	1	4	3	4	1	3
2	13	14	3	3	2	4	2	2	3	1	2	2	3	2	2	4	1	1	4	2	1	1	4	1	1	3	1	3	2	2	2	4	3	2	3	4	3	2	3	2	2	3	3	2	4	3	3	2	4
2	13	14	3	4	2	4	3	2	4	3	2	2	4	4	3	4	2	1	4	2	1	2	5	1	2	4	1	3	2	2	2	4	4	2	4	4	4	2	4	2	2	2	4	2	4	2	4	2	4
2	13	14	3	3	2	4	2	2	3	1	2	2	3	2	2	4	1	1	4	2	1	1	4	1	1	3	1	3	2	2	2	4	3	2	3	4	3	2	3	2	2	3	3	2	4	3	3	2	4
2	13	14	3	3	3	3	3	3	3	3	3	3	3	3	3	3	3	3	3	3	3	3	3	3	3	3	3	3	3	3	3	3	3	3	3	3	3	3	3	3	3	3	3	3	3	3	3	3	3
2	13	14	3	2	2	3	1	2	2	2	2	2	2	2	2	2	2	5	2	4	5	2	1	4	1	2	5	2	3	4	3	2	2	2	2	4	2	3	3	3	2	4	2	3	1	3	3	2	3
2	15	14	3	4	2	4	2	3	3	1	1	2	2	3	2	4	1	2	3	1	2	1	3	1	1	3	1	3	1	2	1	5	4	3	4	5	4	2	4	2	2	3	3	1	4	3	4	2	4
1	15	14	3	2	3	1	2	2	2	2	2	2	2	2	2	2	2	4	2	3	4	1	2	4	1	2	5	2	1	4	1	4	2	1	4	3	2	4	4	2	1	4	3	2	2	2	4	2	4
1	15	14	3	5	3	5	2	3	5	2	2	1	4	3	3	5	2	1	5	2	1	1	5	1	1	5	1	5	1	1	3	4	5	1	5	5	4	1	4	1	1	1	4	1	5	2	4	2	5
2	16	14	3	4	3	4	2	3	4	2	2	2	4	4	4	5	2	2	4	2	2	2	4	2	2	4	2	3	2	3	3	4	3	3	3	4	4	2	4	2	2	2	2	2	5	2	4	4	4
2	16	14	3	3	1	3	2	1	4	2	1	1	3	2	1	5	2	1	4	1	1	1	4	1	1	4	1	4	1	1	1	4	3	1	4	4	4	2	4	1	1	2	4	1	4	1	4	1	4
1	17	14	3	4	2	4	3	3	4	2	2	2	3	2	4	3	2	3	3	3	3	3	3	3	3	3	2	2	1	2	3	4	3	2	4	4	4	2	4	2	2	4	4	2	4	2	4	2	4
1	15	14	3	3	1	3	1	1	4	1	1	1	3	1	3	4	1	1	3	1	1	1	4	1	1	3	1	3	1	1	1	4	4	1	4	5	5	1	4	2	1	1	4	1	5	2	5	1	5
1	13	14	3	3	2	4	3	2	4	2	2	2	3	4	4	4	2	2	2	2	2	2	4	3	2	2	3	3	2	3	2	4	3	3	3	4	3	2	3	3	3	4	3	2	4	2	3	3	2
2	16	14	3	2	2	4	2	2	3	2	2	2	2	4	4	4	2	2	5	2	2	1	4	2	2	4	2	3	2	2	3	3	4	3	4	3	4	2	3	2	3	2	3	2	4	2	5	2	4
2	16	14	3	4	2	2	3	2	4	2	1	2	4	3	2	3	2	2	3	2	2	2	4	2	2	2	1	3	2	2	2	4	3	1	5	4	4	2	5	2	1	2	4	2	4	2	4	2	4
2	14	14	3	4	2	3	1	2	4	1	2	2	2	3	3	5	2	1	4	2	1	1	4	1	2	5	1	4	1	1	2	4	4	2	4	4	4	2	4	2	2	2	3	2	4	2	4	2	4
2	15	14	3	4	2	3	1	2	3	1	2	2	4	3	3	4	2	1	3	2	2	1	4	1	2	4	2	3	2	2	3	4	3	2	3	4	4	2	3	2	2	2	3	2	4	2	4	2	3
1	17	14	3	4	1	4	3	3	3	4	1	1	4	4	4	4	4	1	5	2	1	1	4	1	1	5	1	2	3	2	4	3	1	1	3	3	1	5	3	5	4	1	4	1	5	2	4	5	2
1	13	14	3	5	3	4	3	2	4	2	2	3	4	4	4	5	2	1	4	2	2	1	5	2	2	4	1	4	2	2	2	4	4	2	4	4	4	2	4	2	3	3	4	4	4	2	4	4	4
2	13	14	3	5	1	4	2	1	5	2	2	2	2	3	3	3	3	3	3	3	3	3	3	3	3	3	3	3	3	3	3	3	3	3	3	3	3	3	3	3	3	3	3	3	3	1	3	3	3
2	14	14	3	4	1	4	3	2	4	3	1	1	4	4	3	5	1	1	4	1	1	1	4	1	1	4	1	4	1	1	1	4	4	1	4	4	5	2	4	1	1	1	4	1	4	2	4	2	4
1	13	14	3	3	1	4	2	1	4	2	2	2	4	3	3	4	1	3	4	2	2	1	4	1	1	3	1	4	1	1	2	4	3	3	3	4	5	2	3	2	2	2	3	2	3	1	5	2	4
2	16	14	3	5	1	5	4	3	5	3	3	1	5	4	5	4	4	1	4	2	1	2	5	1	1	5	1	2	3	3	3	2	3	4	3	3	3	4	4	3	3	2	4	2	4	5	5	1	5
2	14	14	3	3	1	1	2	3	5	3	1	1	4	2	2	5	3	1	4	1	1	1	4	1	2	5	1	4	1	1	2	4	3	1	4	4	4	1	5	3	1	4	4	1	5	1	4	2	5
1	17	14	3	5	2	4	4	4	4	3	2	3	4	4	4	5	3	2	5	1	3	1	5	3	1	3	2	2	3	2	4	4	3	4	2	4	4	4	3	2	4	1	3	1	3	1	3	4	4
1	13	14	3	5	3	5	3	3	5	3	1	3	5	3	3	5	3	1	5	1	1	1	5	1	1	5	1	5	1	1	1	4	5	1	4	5	5	1	4	1	1	1	4	1	5	3	5	2	4
2	14	14	3	4	5	1	3	5	5	3	3	5	5	5	4	2	3	3	3	4	3	1	3	3	3	3	3	2	5	5	5	1	3	5	1	1	2	3	3	4	3	3	3	3	3	3	2	4	2
1	16	14	3	4	2	4	4	2	4	3	1	2	4	4	3	4	3	1	4	2	1	2	4	1	2	4	1	3	3	4	2	4	3	2	4	4	4	3	4	2	2	4	4	2	4	2	4	3	4
2	17	14	3	3	2	2	2	2	3	2	2	2	3	3	3	3	2	2	2	2	2	2	3	2	2	2	2	3	3	2	2	3	3	2	4	3	3	3	4	2	2	3	4	2	4	2	2	2	3
2	15	14	3	2	1	3	1	1	3	1	1	1	3	3	2	5	3	2	5	4	3	1	4	2	2	3	3	3	2	3	1	5	4	1	5	4	4	2	5	2	2	5	5	1	5	2	3	1	5
1	14	14	3	4	2	4	3	2	4	2	2	2	5	3	3	5	2	2	4	4	1	1	5	1	1	5	1	3	2	2	2	4	3	2	4	4	4	2	4	2	2	2	3	2	4	2	4	1	4
2	15	14	3	4	3	4	3	2	4	4	4	4	4	4	4	4	4	4	4	4	4	4	4	4	4	4	4	4	4	4	4	4	4	4	4	4	4	4	4	4	4	4	4	4	4	4	4	4	4
2	16	14	3	4	1	3	1	1	5	1	1	1	4	2	1	3	1	1	4	1	1	1	3	1	1	4	1	3	1	3	1	4	3	1	4	3	3	1	4	1	1	2	4	1	4	2	3	3	3
1	16	14	3	2	1	5	4	2	5	4	1	1	4	4	5	3	4	1	3	1	1	1	5	1	1	4	1	3	1	3	1	4	2	1	5	3	3	2	5	1	2	3	1	2	4	2	3	2	3
1	14	14	3	3	3	5	1	3	2	1	1	3	3	1	3	2	2	3	2	4	3	2	2	3	1	1	4	3	3	3	3	1	3	3	3	1	1	4	2	1	3	5	2	1	3	2	4	1	2
2	17	14	3	4	3	3	3	2	2	3	3	2	4	4	3	5	4	1	4	3	1	3	4	1	2	4	1	3	2	2	2	4	3	2	4	3	4	2	3	1	2	2	4	2	4	1	5	1	4
1	13	14	3	4	2	4	3	2	4	1	2	2	3	2	3	4	2	2	2	2	2	2	4	2	2	2	2	3	2	2	2	4	4	2	4	4	4	3	4	2	3	2	2	1	4	2	4	2	4
2	15	14	3	3	1	1	1	1	4	1	1	1	1	1	1	4	2	4	3	1	4	1	3	4	1	1	3	1	1	2	1	4	1	1	5	5	1	1	5	1	1	4	4	1	4	4	2	5	2
1	13	14	3	4	2	4	2	3	4	2	1	2	4	3	2	4	2	1	4	2	2	1	4	1	1	4	2	4	1	2	2	3	3	2	4	5	5	1	4	2	2	2	3	1	5	1	5	2	4
2	13	14	3	3	2	2	2	2	4	2	2	2	4	2	2	4	2	2	4	2	2	2	4	2	2	3	2	4	1	3	2	4	3	2	4	4	4	2	2	2	2	2	4	2	4	2	4	4	4
1	13	14	3	4	2	3	2	2	4	2	3	2	3	2	2	5	2	1	3	2	2	2	5	1	1	4	2	4	2	2	2	4	4	2	3	4	4	2	4	2	2	2	4	2	4	3	4	2	4
2	16	14	3	3	3	4	2	3	5	2	3	3	4	3	2	4	2	1	4	2	1	1	4	2	1	4	1	2	3	4	4	4	2	3	3	2	3	2	2	2	4	2	2	3	4	3	2	3	3
2	17	14	3	4	1	1	1	1	5	2	1	1	5	1	1	5	1	3	4	1	1	1	5	1	1	3	1	5	1	1	1	5	5	1	5	5	4	1	5	1	1	4	3	1	5	2	5	2	5
2	17	14	3	3	2	2	2	3	4	2	3	2	4	2	2	4	2	2	3	2	1	1	4	2	1	2	1	3	1	1	1	3	3	1	4	4	4	1	4	1	1	1	4	1	4	2	4	3	4
2	14	14	3	4	2	3	2	4	4	1	1	1	5	2	2	5	1	1	4	3	1	2	5	1	1	5	1	5	2	1	1	4	3	1	4	4	4	2	4	1	2	2	3	1	5	1	5	1	5
2	13	14	3	4	1	2	3	1	4	2	1	1	4	4	1	5	2	1	4	1	1	1	5	1	1	4	1	5	1	1	1	4	4	1	5	5	5	2	5	1	1	1	4	1	5	2	4	2	5
1	15	14	3	4	3	4	2	4	3	2	3	3	3	2	3	4	2	2	4	2	2	2	4	2	2	4	2	3	3	3	3	3	3	4	3	2	4	3	3	3	2	2	3	2	4	2	4	2	4
2	14	14	3	4	4	5	3	4	3	3	3	5	1	4	5	4	3	1	4	2	1	1	4	1	1	4	1	4	1	4	5	3	2	5	3	3	3	2	3	4	3	4	2	2	4	2	4	2	4
2	15	14	3	3	3	5	3	3	4	3	3	3	3	2	4	3	4	2	3	3	3	2	3	3	4	3	3	3	4	4	4	2	2	3	2	1	3	3	3	4	4	3	2	5	1	2	4	3	3
2	13	14	3	3	2	3	4	3	3	3	4	4	3	3	4	2	4	3	1	4	4	4	1	4	3	2	5	2	4	4	4	3	2	4	2	2	3	3	3	3	3	4	3	2	2	2	4	3	2
1	15	14	3	3	1	2	4	1	3	4	1	1	2	4	1	5	2	1	3	1	1	1	4	1	1	3	1	5	1	1	1	4	4	1	5	4	5	1	5	1	1	1	5	1	5	1	5	2	4
2	15	14	3	4	2	4	2	2	4	2	2	2	4	2	4	4	2	2	4	2	2	2	5	2	2	4	2	4	2	2	2	4	4	2	4	4	4	2	4	2	2	2	4	2	4	2	4	2	4
2	15	14	3	4	3	5	4	5	5	2	3	3	4	3	5	5	3	5	5	3	1	1	5	1	1	4	3	3	4	4	4	3	3	4	2	3	3	2	2	3	5	3	2	5	5	1	5	3	5
2	17	14	3	4	1	3	2	2	4	2	2	2	4	2	2	4	2	1	4	2	2	2	5	2	2	3	2	3	2	1	3	4	3	3	3	3	3	2	3	2	2	2	3	2	4	2	4	3	4
2	13	14	3	5	5	4	3	1	5	3	2	1	5	4	5	4	4	1	5	2	1	1	5	1	2	5	1	4	2	1	3	5	4	2	4	4	5	1	4	2	3	4	4	2	5	2	5	1	4
2	14	14	3	4	1	3	4	1	4	4	1	2	3	5	1	4	3	1	5	2	1	1	5	1	1	5	1	4	1	1	1	4	4	1	4	4	4	1	4	1	1	3	4	1	4	2	4	3	4
2	16	14	3	4	2	2	3	2	4	2	2	2	4	3	2	3	3	2	4	2	2	2	5	2	2	4	1	3	3	2	2	4	4	1	4	2	3	2	4	2	1	4	3	2	4	2	4	2	4
1	14	14	3	4	2	3	3	2	4	2	2	3	4	3	3	4	2	1	3	1	1	1	4	1	1	4	2	3	1	3	2	4	3	2	3	4	4	3	4	2	1	2	4	2	4	2	5	2	4
1	18	14	3	3	1	4	3	2	4	3	2	2	3	4	2	4	2	2	3	4	2	2	4	2	2	3	1	2	2	2	2	4	3	2	2	4	3	1	4	2	2	2	4	2	4	4	4	4	3
1	13	14	3	5	2	5	4	4	5	4	5	1	5	5	5	4	5	3	4	1	2	1	4	2	3	4	3	3	1	2	2	5	3	2	4	5	4	1	4	3	4	2	4	1	5	2	4	3	4
2	13	14	3	5	1	5	5	2	5	5	1	1	5	5	1	5	3	1	5	1	1	1	5	1	1	5	1	2	1	1	1	5	3	1	5	4	3	2	5	1	2	3	4	1	5	3	5	1	5
2	13	14	3	3	4	2	1	2	4	1	1	1	4	1	3	4	2	2	3	2	2	1	5	1	1	4	1	4	1	1	1	5	4	2	4	5	4	2	3	1	1	1	3	1	5	1	4	1	4
2	16	14	3	4	1	2	3	1	5	3	1	1	3	3	1	4	4	1	4	2	1	1	5	1	1	4	1	4	1	2	2	5	4	1	5	4	5	1	4	2	2	2	4	2	4	1	5	2	4
2	13	14	3	3	2	4	3	4	4	2	2	3	4	2	4	3	2	2	3	2	2	4	2	2	1	4	3	2	1	3	3	4	4	3	3	4	2	2	3	1	3	4	3	2	4	2	2	2	2
2	14	14	3	3	2	2	3	2	4	5	2	2	5	5	5	4	3	2	2	2	2	2	5	2	2	2	2	2	2	3	2	3	2	2	3	4	3	2	2	2	2	2	3	3	3	3	3	3	3
1	14	14	3	3	4	4	3	4	3	3	4	4	4	3	4	3	2	5	2	3	5	1	1	5	1	1	5	1	4	5	4	2	1	4	2	2	2	4	3	2	4	5	3	4	3	3	3	5	3
2	15	14	3	4	1	2	3	2	4	2	1	2	3	3	2	5	3	1	5	2	1	1	5	1	1	5	1	4	2	2	2	4	4	1	4	4	4	2	4	1	1	2	4	2	4	2	4	4	4
2	13	14	3	3	1	4	5	3	4	4	2	2	3	5	4	5	3	3	1	2	3	1	4	3	1	3	3	4	2	3	2	3	2	2	4	4	3	3	5	2	2	2	3	1	3	2	4	2	3
2	17	14	3	4	3	4	2	3	4	2	2	2	3	2	2	4	2	2	4	2	2	2	4	2	2	2	2	4	1	2	2	4	3	2	4	4	4	2	4	2	2	2	4	2	4	2	4	2	3
1	16	14	3	4	3	4	2	3	4	2	2	4	4	4	4	4	2	1	2	2	1	1	4	1	1	4	1	3	2	3	2	4	3	3	3	3	4	1	4	3	2	3	4	2	4	2	4	2	4
2	13	14	3	3	2	4	3	3	4	2	2	2	3	2	2	4	4	1	3	2	1	2	5	1	1	3	1	4	3	2	2	4	3	1	4	2	3	1	4	1	1	1	3	2	3	2	4	5	4
1	16	14	3	3	2	3	4	2	4	3	1	2	2	3	4	3	2	2	3	2	2	2	4	2	2	3	2	3	2	3	2	4	3	2	4	4	3	2	4	2	2	3	3	2	4	2	3	3	4
1	16	14	3	2	4	4	3	4	3	4	4	4	3	4	4	2	2	4	2	4	4	2	3	4	3	2	3	3	2	2	4	2	2	4	4	3	2	1	3	3	2	4	3	2	2	1	4	2	4
1	15	14	3	4	3	5	5	4	4	4	1	3	3	5	4	5	4	1	3	1	1	1	5	1	1	5	1	3	1	1	2	3	4	2	3	4	3	2	4	2	3	1	4	2	4	1	4	2	4
1	15	14	3	5	1	4	2	2	5	1	1	1	4	4	1	5	1	2	4	2	1	4	5	1	4	5	2	5	1	3	1	5	3	1	5	5	4	2	5	1	2	2	5	1	5	1	5	1	2
1	16	14	3	4	1	4	4	2	5	4	2	1	4	4	3	5	4	1	4	4	1	1	5	1	1	5	1	5	1	3	3	4	3	2	4	4	3	2	4	3	3	4	4	1	5	2	2	2	2
1	12	14	3	4	3	4	4	4	4	2	4	3	4	4	4	3	2	3	1	2	4	1	3	4	1	1	3	1	1	4	4	1	1	3	3	3	2	1	3	3	3	5	3	1	3	4	1	5	2
2	14	14	3	3	1	2	2	1	4	1	1	2	4	2	1	5	2	1	4	1	1	1	4	1	1	3	1	4	1	1	1	4	3	1	5	4	4	1	5	1	1	1	4	1	4	1	4	1	3
2	13	14	3	4	4	3	3	1	4	3	1	1	3	3	4	5	3	1	5	2	1	1	5	1	1	5	1	4	1	1	2	4	4	2	4	5	5	2	4	2	2	1	4	1	5	2	5	1	5
1	17	14	3	3	1	4	1	1	5	1	1	1	4	1	5	5	1	2	4	1	1	1	1	2	1	5	1	3	2	3	1	5	3	1	4	5	3	2	4	1	2	3	4	1	4	5	4	3	4
2	15	15	3	3	2	4	3	3	4	2	2	2	3	2	3	3	2	2	3	2	2	2	3	2	2	3	2	3	2	2	2	3	3	2	3	3	3	3	3	2	2	2	3	2	3	3	3	3	3
2	15	15	3	3	2	4	2	2	4	2	2	2	3	2	2	4	2	2	3	2	2	2	4	3	2	3	2	3	2	3	4	3	3	3	2	4	3	2	2	3	3	2	3	2	4	2	4	2	4
1	14	15	3	4	1	3	1	1	4	1	1	1	3	1	1	4	1	1	3	1	1	1	3	1	1	1	1	3	1	1	1	4	3	1	4	4	4	1	4	1	1	1	4	1	4	1	4	3	4
2	15	15	3	4	2	4	3	2	4	3	2	2	4	3	4	4	4	2	4	4	2	3	5	2	4	5	2	4	2	2	2	4	4	2	4	4	4	2	4	2	2	2	4	2	4	2	4	4	4
2	13	15	3	5	1	1	3	1	5	3	1	1	5	3	1	5	1	1	5	1	1	1	5	1	1	5	1	5	1	5	2	4	2	1	5	5	1	1	5	5	2	1	5	5	5	1	5	2	4
1	14	15	3	3	2	2	3	2	3	3	2	2	2	2	2	3	2	3	3	4	3	2	4	3	4	2	3	1	2	5	2	2	1	2	4	4	1	2	4	3	2	5	4	2	3	2	4	2	5
1	14	15	3	3	3	4	3	3	4	3	2	2	3	2	4	4	2	2	4	2	2	2	4	2	2	4	1	4	2	2	2	3	4	2	3	3	4	2	3	2	2	3	3	2	4	2	4	3	4
2	14	15	3	4	1	4	4	1	5	4	1	1	5	4	5	5	1	1	5	1	1	1	5	1	1	5	1	4	1	2	4	3	3	1	5	3	4	3	4	1	1	1	4	3	3	2	5	1	5
1	14	15	3	4	2	3	4	2	4	4	2	2	4	4	4	5	4	1	4	3	2	2	5	1	2	4	1	3	1	2	2	4	4	1	4	5	4	1	4	2	2	2	3	2	5	2	4	4	4
1	14	15	3	4	3	4	2	2	4	2	1	1	4	2	2	4	2	3	4	2	1	1	4	1	1	2	3	3	3	2	2	4	4	2	3	4	4	2	4	2	4	4	3	2	4	2	4	2	4
2	13	15	3	5	1	2	3	2	5	3	1	1	5	4	1	5	4	2	4	1	1	1	5	1	1	5	1	4	1	1	1	5	4	1	5	4	4	2	5	1	1	2	4	1	5	1	4	2	5
2	17	15	3	4	2	3	1	2	4	1	1	2	4	2	4	5	2	3	2	2	2	2	4	2	2	4	4	5	1	5	2	3	4	2	4	4	2	4	4	2	2	2	4	2	4	2	5	4	2
2	14	15	3	4	2	2	3	2	4	2	1	1	4	4	2	4	2	1	4	2	2	1	3	1	1	3	1	4	2	2	2	3	4	1	4	4	4	2	4	1	1	2	4	1	4	2	4	2	5
1	16	15	3	4	2	4	1	2	4	1	2	2	4	1	2	4	2	1	3	3	1	1	4	1	1	4	1	2	2	3	1	4	3	2	4	4	2	3	4	1	4	3	4	1	4	2	4	2	4
1	16	15	3	3	3	3	3	3	3	3	3	3	3	3	3	3	3	3	3	3	3	3	3	3	3	3	3	1	2	3	4	5	4	3	2	1	2	3	4	5	4	3	2	1	2	1	2	3	4
1	17	15	3	4	1	4	4	2	4	4	2	1	3	4	4	4	3	3	3	3	2	2	3	3	1	3	3	4	1	2	2	4	3	1	4	4	4	2	4	1	1	3	4	1	4	1	4	1	5
2	15	15	3	4	2	2	2	3	4	2	2	2	4	2	2	4	2	2	4	2	2	2	4	2	2	4	2	4	1	2	2	4	4	2	4	4	4	2	4	2	2	2	4	2	4	2	4	2	4
2	14	15	3	3	2	2	3	2	5	3	1	2	4	3	4	5	3	1	2	2	1	1	5	1	1	2	1	3	1	2	3	4	4	1	4	4	5	1	4	1	2	2	3	2	5	2	5	4	4
1	16	15	3	4	1	3	2	2	4	1	1	1	3	3	2	3	1	1	3	1	1	1	4	1	1	4	1	2	1	3	1	4	2	1	3	4	4	2	3	3	1	3	3	1	3	1	4	2	4
1	14	15	3	4	3	4	4	2	4	4	3	2	3	3	4	4	2	2	3	2	2	2	4	2	2	3	2	4	2	2	2	4	4	3	3	3	4	3	3	4	2	4	4	2	4	2	4	4	4
1	16	15	3	3	2	4	3	4	5	2	2	1	4	3	4	4	3	1	4	3	1	1	4	1	2	5	1	3	2	2	2	3	3	1	4	3	5	2	4	2	2	2	4	2	3	3	4	2	4
2	17	15	3	4	3	1	3	4	3	3	1	2	4	3	2	4	2	2	3	2	2	2	4	2	2	4	2	2	2	2	4	3	3	2	3	3	4	4	3	2	2	2	3	2	3	2	4	3	4
2	13	15	3	3	2	4	3	3	4	3	1	2	3	2	2	4	2	1	3	2	1	1	4	2	2	3	2	3	2	3	2	4	3	2	4	4	4	2	4	2	2	2	4	2	3	3	4	2	4
2	15	15	3	4	2	4	3	2	5	2	3	2	4	4	2	5	1	1	5	2	1	1	5	1	1	5	1	5	1	1	2	5	5	1	4	5	5	2	4	1	2	2	3	1	5	1	5	1	5
1	16	15	3	4	2	3	2	2	4	2	2	2	5	3	2	4	2	2	3	2	2	1	3	2	1	3	2	3	2	3	2	4	3	2	3	4	4	2	3	2	2	2	3	1	4	1	4	2	5
2	13	15	3	5	4	4	2	3	5	1	1	1	3	1	2	5	1	1	5	1	1	1	5	1	1	5	1	5	1	1	1	5	2	1	4	5	4	2	4	1	1	5	4	1	5	1	5	4	5
1	14	15	3	4	2	4	3	2	4	3	2	2	4	4	4	4	2	2	3	2	2	2	4	2	2	3	2	3	2	2	2	4	4	2	4	4	4	2	4	2	2	2	3	2	4	2	4	3	4
1	18	15	3	4	2	3	4	2	3	3	1	2	3	4	4	4	2	2	3	1	3	1	4	1	1	2	1	2	1	1	1	4	1	1	4	4	4	2	5	2	2	3	4	1	3	2	3	2	4
1	18	15	3	4	3	4	4	3	3	4	5	4	3	3	3	2	2	5	2	3	5	3	2	5	4	1	5	1	2	5	5	4	2	5	2	4	2	2	1	4	4	5	1	2	5	2	4	2	4
2	14	15	3	4	2	3	3	2	5	4	2	2	4	5	5	5	3	2	4	1	1	1	5	1	1	5	1	4	1	2	3	4	3	3	3	4	4	3	4	1	3	2	3	1	3	1	4	2	5
2	12	15	3	3	4	4	3	4	4	2	4	4	3	4	4	3	3	2	3	3	2	2	3	2	3	4	2	2	2	3	4	4	3	3	3	4	3	3	3	3	3	3	2	2	2	2	4	2	4
2	13	15	3	4	5	3	3	4	4	2	4	4	3	3	3	4	4	2	4	3	1	2	4	1	2	4	2	3	4	3	5	1	3	5	2	1	4	5	3	4	3	2	3	2	2	2	4	3	4
2	15	15	3	4	2	2	2	1	4	2	1	1	4	2	1	5	2	1	5	1	1	1	5	1	1	4	1	5	1	1	1	4	4	1	5	4	5	1	5	1	1	1	5	1	5	1	4	2	4
1	15	15	3	4	1	4	3	2	5	3	1	1	4	3	4	5	3	2	3	1	2	2	4	2	1	4	1	4	2	1	2	4	3	1	4	4	3	2	4	1	1	2	4	1	4	1	4	2	4
2	15	15	3	4	2	3	3	2	4	2	1	2	4	3	1	5	3	1	4	1	1	1	5	1	1	4	1	4	1	1	1	4	4	1	4	4	4	1	4	1	1	1	4	1	4	2	4	1	4
1	15	15	3	4	4	4	3	4	3	2	3	4	2	2	3	4	2	3	3	4	3	3	4	3	3	4	3	2	2	4	4	4	2	4	2	4	2	2	3	3	3	5	3	1	4	2	4	5	4
2	16	15	3	5	1	4	3	2	5	3	1	1	5	4	3	5	2	1	3	1	1	1	5	1	1	4	1	5	1	1	1	4	5	1	5	5	5	1	5	1	1	1	5	1	5	2	5	2	5
1	15	15	3	4	1	5	2	2	4	1	2	1	4	2	2	4	2	1	4	1	1	1	4	1	1	5	1	4	2	2	3	4	4	3	3	4	3	2	3	1	1	2	3	1	4	1	4	2	4
1	13	15	3	4	3	3	2	4	4	2	3	4	4	3	3	4	3	2	4	2	2	2	4	2	2	4	2	3	2	2	3	4	4	3	3	4	4	3	3	3	2	3	2	2	4	2	4	1	4
1	14	15	3	4	2	3	3	2	2	4	1	1	3	4	1	4	4	1	4	4	1	2	5	1	1	5	1	3	1	2	2	4	5	2	5	4	4	1	5	2	1	2	3	4	4	1	4	1	4
1	14	15	3	3	3	4	2	2	4	3	1	1	3	3	2	3	2	2	3	2	3	2	3	3	2	4	3	3	2	3	2	3	3	2	4	4	4	2	4	3	2	3	4	2	4	2	4	2	3
2	14	15	3	3	1	3	5	3	3	5	1	3	3	5	1	3	2	3	3	2	3	2	4	2	2	3	1	4	1	1	1	4	3	1	4	4	3	1	5	1	1	3	5	1	3	2	4	2	4
2	17	15	3	4	2	5	4	1	5	3	1	1	4	4	4	5	2	1	5	4	3	1	4	1	1	4	1	5	1	1	1	4	5	1	5	4	5	3	5	1	1	1	5	1	4	1	5	1	5
1	15	15	3	4	3	4	3	2	4	3	1	2	4	3	4	4	3	1	4	2	1	1	4	1	1	4	1	3	1	2	2	4	4	1	4	3	3	2	4	3	1	3	4	1	4	2	4	1	4
2	16	15	3	3	2	1	4	4	5	4	1	4	2	4	5	4	4	3	2	2	3	1	5	4	2	4	2	3	4	4	3	1	2	4	2	1	3	2	2	4	4	4	1	2	2	2	1	2	3
2	14	15	3	5	3	5	2	5	4	1	3	4	4	1	4	3	2	2	3	2	2	2	3	2	2	3	2	4	2	3	3	4	2	4	2	4	3	2	3	2	4	2	3	2	4	1	4	2	4
2	14	15	3	3	2	5	4	3	4	3	4	3	4	4	4	4	2	2	3	2	2	2	4	2	2	3	2	3	2	4	4	2	2	3	3	2	4	2	3	2	2	2	3	2	4	2	4	2	4
1	13	15	3	3	2	5	4	1	4	5	1	1	3	5	4	3	3	1	4	1	1	1	4	1	1	3	1	3	1	2	1	4	3	1	5	4	3	2	4	1	1	3	4	1	4	1	1	1	4
2	14	15	3	4	2	4	2	4	4	2	2	3	4	3	4	5	2	2	4	2	2	2	4	2	2	4	1	4	2	2	2	4	4	2	4	4	4	2	4	2	2	2	3	2	4	2	4	2	4
2	14	15	3	4	4	4	2	3	4	2	2	3	4	4	2	4	2	1	4	2	2	2	5	2	2	4	1	4	2	2	2	4	4	2	4	4	4	2	4	2	2	2	3	2	5	3	4	2	4
1	15	15	3	4	1	5	3	2	5	2	1	1	4	3	4	5	2	1	4	2	1	1	5	1	1	5	1	4	1	3	2	4	4	1	4	4	3	3	4	2	1	2	4	1	5	2	5	1	5
2	17	15	3	3	4	4	4	3	4	1	1	3	4	3	2	4	2	2	3	2	2	2	4	2	2	3	2	2	2	4	3	2	3	2	4	3	3	2	4	2	3	2	4	2	4	3	4	2	4
2	14	15	3	4	2	2	4	3	4	4	1	3	4	4	2	5	2	2	4	1	2	1	5	1	1	4	1	4	1	2	3	4	4	2	4	4	4	2	4	2	1	1	4	2	4	1	4	2	5
2	18	15	3	5	1	5	5	4	5	4	2	2	4	5	1	5	5	1	4	3	1	1	5	1	2	4	1	4	1	1	2	4	4	2	4	4	4	1	4	2	2	1	3	1	4	1	5	1	5
2	13	15	3	3	2	4	3	3	4	4	2	2	4	4	4	4	4	2	4	2	2	2	4	2	2	4	2	4	2	2	2	4	3	2	4	4	1	2	4	2	2	4	4	4	4	3	3	3	3
1	15	15	3	3	2	3	1	3	3	1	3	1	3	3	2	4	2	1	3	1	1	1	4	1	1	4	2	4	1	1	3	4	3	3	2	4	5	2	3	1	3	2	2	1	5	1	4	1	5
2	14	15	3	4	1	3	2	2	4	2	1	1	3	2	2	5	3	1	5	1	1	1	5	1	1	4	1	3	1	2	2	4	3	2	3	4	4	2	3	2	2	3	3	1	5	3	4	2	4
2	17	15	3	2	4	4	1	4	3	1	5	4	1	1	3	1	1	5	1	4	5	3	1	5	4	1	5	1	5	5	5	1	1	5	1	1	3	5	1	5	5	5	1	4	1	3	4	3	4
1	14	15	3	5	3	4	3	3	4	3	1	2	4	4	4	5	2	1	4	1	2	1	5	1	1	5	1	4	2	2	1	4	4	2	5	4	5	1	4	1	2	1	4	1	5	1	4	2	4
2	15	15	3	5	3	4	2	2	4	1	1	2	4	2	2	4	2	1	4	2	1	1	4	1	1	4	1	4	2	2	1	4	3	2	4	4	4	2	4	1	2	1	3	1	4	2	4	1	5
1	13	15	3	4	2	4	2	3	4	2	2	2	4	4	4	5	2	2	5	2	2	2	5	2	2	4	2	3	2	2	2	4	4	2	4	4	4	2	4	2	2	3	3	1	4	2	4	2	4
1	16	15	3	4	3	4	3	4	4	3	1	3	5	4	3	2	4	1	4	5	1	2	4	1	2	4	1	4	1	2	2	4	3	2	4	4	4	2	4	3	2	4	4	2	5	2	4	3	2
1	15	15	3	5	2	4	1	3	5	1	1	1	4	4	4	5	1	1	5	1	1	1	5	1	1	5	1	4	1	1	1	5	4	2	4	5	4	2	4	3	1	1	4	1	5	1	5	2	5
2	15	15	3	4	3	3	1	2	4	1	2	1	4	1	1	4	1	3	4	1	1	1	4	1	1	4	1	3	1	1	1	4	3	1	4	4	4	2	4	1	1	2	3	1	4	1	4	3	4
2	17	15	3	4	3	4	2	4	4	2	4	3	4	2	2	4	3	2	4	2	2	2	4	2	2	4	2	4	2	3	3	3	4	3	4	4	3	2	4	2	3	3	3	2	4	2	4	2	4
2	17	15	3	5	3	4	3	2	4	3	1	1	5	5	1	3	1	3	2	2	5	1	3	3	1	2	3	3	1	3	2	3	2	1	4	5	2	1	4	3	1	4	3	1	3	1	3	2	4
2	16	15	3	4	3	4	2	3	4	2	2	3	4	2	4	4	2	1	4	1	1	1	4	1	1	4	1	4	1	1	2	4	4	1	4	4	4	2	4	1	3	1	3	1	4	1	4	2	5
2	12	15	3	3	2	4	4	3	3	3	2	3	4	4	4	3	2	2	3	1	2	2	3	3	2	2	3	3	2	3	3	4	3	2	4	4	3	2	4	3	2	2	2	1	4	2	4	2	4
2	16	15	3	4	2	3	4	2	3	4	1	2	5	3	3	5	4	1	4	3	1	2	5	1	2	4	1	4	1	2	2	5	4	2	4	4	4	1	4	2	3	4	4	1	4	2	5	2	5
2	16	15	3	3	2	4	3	3	4	3	2	3	4	3	3	3	3	3	3	3	2	2	4	3	2	3	3	3	2	2	2	3	2	2	4	3	3	2	4	3	2	2	4	2	4	2	3	3	4
2	15	15	3	3	2	4	3	3	3	3	2	2	2	3	3	4	3	2	4	3	1	1	4	1	1	4	1	4	1	3	2	4	2	1	4	4	4	2	4	1	1	3	4	1	4	2	4	2	4
2	14	15	3	3	5	5	3	5	4	1	5	5	3	4	5	2	4	5	2	4	5	1	3	4	5	2	5	2	2	3	5	4	1	5	1	4	1	1	1	5	5	5	1	1	5	1	5	3	3
1	14	15	3	4	2	3	2	3	4	1	2	2	4	3	3	5	2	1	4	3	1	1	5	1	1	5	1	4	2	2	2	4	4	3	4	4	4	2	4	2	3	2	4	2	4	2	5	1	5
1	16	15	3	4	3	4	1	2	3	1	1	1	3	1	4	3	1	1	4	1	1	1	3	1	1	4	1	3	1	2	1	4	3	1	4	4	3	1	4	1	1	2	3	1	4	4	4	1	4
1	12	15	3	2	2	3	2	2	2	2	1	2	2	2	3	3	2	2	2	4	2	2	4	2	2	3	2	4	2	2	2	4	3	2	4	4	4	2	3	2	2	2	2	2	4	2	4	2	3
2	14	15	3	5	1	4	3	1	4	3	1	1	4	3	2	5	3	1	5	2	1	1	5	1	1	5	1	4	1	2	1	4	4	1	4	3	4	2	5	2	1	2	4	1	5	2	4	2	5
2	14	15	3	5	3	4	3	2	5	3	1	2	5	4	2	5	3	1	5	2	1	1	5	1	1	5	2	4	1	1	2	3	4	2	4	4	4	3	4	2	3	4	4	2	3	2	5	2	5
2	15	15	3	5	2	3	1	4	4	1	1	2	4	2	2	5	2	1	5	1	1	1	5	1	1	4	1	4	1	2	1	4	4	1	5	4	3	2	4	1	1	1	3	1	5	1	3	1	5
1	16	15	3	3	2	4	2	2	3	1	2	2	3	2	4	3	2	1	2	2	2	2	3	3	3	3	3	3	1	3	2	4	3	2	4	4	3	3	4	3	2	3	3	3	4	2	4	2	4
2	16	15	3	3	4	4	3	4	3	3	4	4	4	4	4	3	2	3	2	3	3	2	3	3	2	3	3	3	2	4	4	3	3	5	3	3	3	3	3	3	3	4	3	2	4	2	3	3	3
2	13	15	3	3	1	4	4	2	4	1	1	1	2	4	2	4	2	1	2	2	1	1	5	2	2	2	1	2	2	2	2	4	3	2	4	4	3	2	4	2	2	2	3	1	4	1	4	2	3
1	16	15	3	4	3	4	3	2	4	3	1	2	4	4	4	5	3	1	4	1	1	1	5	1	1	4	1	4	1	2	3	4	4	2	4	3	4	2	4	2	2	2	4	2	4	2	4	2	4
2	16	15	3	3	3	3	1	1	3	3	2	1	3	1	3	3	2	4	3	3	3	2	3	4	2	3	4	3	2	3	3	2	2	3	3	3	3	3	3	3	3	4	3	3	3	2	4	3	3
2	15	15	3	4	3	4	2	3	4	2	2	2	4	2	4	4	2	2	4	2	2	2	4	2	2	4	2	4	2	2	2	2	4	2	4	4	4	2	4	2	2	2	4	2	4	2	4	2	4
1	16	15	3	4	2	3	3	2	4	3	2	2	4	3	4	4	4	2	3	2	3	2	4	3	2	3	3	2	2	2	2	4	2	2	4	4	3	2	4	2	2	2	3	2	4	2	4	2	4
1	15	16	3	3	3	3	4	2	4	3	1	3	2	2	3	5	2	1	5	3	1	2	5	1	3	5	1	3	2	3	2	4	3	1	4	3	4	2	4	2	2	3	4	3	4	1	4	1	4
1	14	16	3	3	1	2	2	2	4	2	2	2	4	4	1	4	2	2	4	2	2	1	5	1	1	5	1	5	1	1	1	4	3	2	4	4	4	2	4	1	1	2	4	2	5	1	5	2	4
1	14	16	3	4	3	4	3	3	4	2	2	2	3	4	2	4	2	2	4	3	2	2	4	2	2	4	2	3	2	2	2	2	3	2	4	3	4	2	4	3	2	3	4	1	4	2	5	2	4
1	14	16	3	4	3	3	1	4	4	2	4	4	4	3	4	3	2	2	3	2	2	2	3	2	2	3	2	3	2	3	4	3	3	4	3	4	3	2	3	4	4	3	2	1	4	2	4	3	3
1	14	16	3	4	3	5	3	3	3	3	2	3	3	3	3	3	3	3	4	2	3	2	3	3	2	4	2	3	3	2	3	3	3	2	3	3	3	3	3	3	3	3	3	3	3	3	3	3	3
2	13	16	3	4	3	4	2	3	3	2	2	2	4	2	4	5	3	1	4	1	1	1	5	1	1	5	1	4	2	2	2	5	4	2	4	5	4	3	4	2	1	2	3	1	4	2	2	4	4
2	17	16	3	4	1	4	1	3	4	2	1	1	4	5	2	5	2	1	5	1	1	1	5	1	1	4	2	4	1	2	1	3	4	1	5	4	4	3	4	2	1	2	4	2	1	2	4	4	4
2	15	16	3	4	2	3	2	2	3	2	2	2	2	2	2	4	2	2	4	2	2	2	4	2	2	4	1	4	2	2	2	4	4	2	4	3	4	2	4	2	3	2	3	3	4	2	4	4	5
2	16	16	3	5	1	3	2	2	4	3	1	2	5	2	2	5	2	1	4	1	1	1	5	1	1	5	1	5	1	1	1	4	4	2	4	4	4	2	4	1	1	1	4	1	4	1	4	2	5
1	14	16	3	4	1	4	3	2	4	3	1	1	4	3	4	5	3	1	4	1	1	1	4	1	1	4	1	4	1	2	1	5	3	2	4	5	4	2	4	2	1	3	3	1	4	2	4	3	4
1	13	16	3	3	3	4	2	2	3	2	2	2	3	3	3	4	2	2	3	2	2	2	4	2	2	4	2	4	2	2	2	3	3	3	3	4	4	2	4	2	2	2	4	2	4	2	4	2	4
2	14	16	3	5	2	4	4	2	4	2	2	2	4	4	2	5	2	1	5	2	1	1	5	1	1	5	1	4	1	2	2	4	4	2	5	4	5	1	4	1	2	2	4	1	4	1	5	1	5
1	14	16	3	3	2	4	2	3	4	2	3	2	2	2	3	3	3	3	3	2	2	1	4	2	1	2	2	3	2	2	2	4	3	3	3	4	3	2	3	2	3	2	3	2	4	2	4	2	4
2	15	16	3	4	1	1	4	1	4	4	1	1	3	4	1	5	1	1	4	1	1	1	5	1	1	5	1	4	1	1	1	4	4	1	5	4	4	1	5	1	1	1	1	1	5	2	4	4	4
1	13	16	3	3	2	4	3	3	3	2	2	2	3	2	4	4	2	2	3	2	2	2	4	3	2	3	2	3	2	3	2	3	2	2	2	4	3	2	4	2	2	2	3	2	3	2	3	3	3
1	13	16	3	3	3	5	2	4	4	2	3	3	3	2	4	3	3	2	4	2	2	2	4	2	2	4	2	3	3	2	4	3	4	3	3	3	3	1	3	2	2	2	3	3	4	3	4	2	4
1	16	16	3	2	2	4	3	2	2	3	2	2	2	3	4	4	3	1	3	1	2	1	4	1	2	3	1	4	1	2	2	2	4	1	4	4	4	4	4	2	2	2	4	2	2	2	4	2	4
2	15	16	3	3	4	5	3	3	5	2	2	4	4	4	4	5	4	1	3	2	1	2	5	1	2	2	1	3	1	4	2	5	3	2	4	4	3	2	4	4	2	3	4	1	5	1	4	3	4
1	17	16	3	4	3	2	3	4	4	2	3	3	4	3	2	5	2	1	3	2	1	2	5	1	2	3	1	4	2	2	3	4	4	2	4	4	4	2	3	2	3	2	3	2	4	2	5	2	5
1	14	16	3	5	2	3	4	3	5	4	2	3	5	4	4	5	2	2	5	2	2	1	5	1	2	5	1	4	1	1	2	4	3	2	4	4	4	1	4	2	2	3	4	2	5	1	5	1	5
1	13	16	3	4	2	2	2	2	4	2	2	2	2	2	2	3	2	2	4	2	2	2	4	2	2	2	2	2	2	2	2	4	4	2	4	4	4	2	2	2	2	3	4	2	4	3	5	2	4
2	13	16	3	3	3	4	4	3	4	4	2	2	3	4	4	4	2	2	2	2	2	2	3	2	2	4	2	3	2	2	2	4	4	2	4	3	3	2	4	2	1	1	4	2	4	2	4	2	4
2	13	16	3	4	2	3	5	3	5	3	3	1	4	3	2	4	3	3	3	3	3	1	3	3	1	3	2	3	2	4	3	5	3	3	3	1	3	4	3	4	4	5	2	3	3	1	5	3	3
1	13	16	3	4	1	2	1	3	2	1	2	2	4	5	1	5	2	1	3	4	1	1	5	1	4	5	1	3	3	3	3	3	3	3	3	3	3	3	3	3	3	3	3	3	3	3	3	3	3
2	15	16	3	4	2	1	2	1	4	1	1	1	3	3	2	5	3	1	3	2	1	1	3	1	1	3	1	3	1	2	2	1	4	1	3	4	4	2	4	3	2	3	3	2	4	3	4	1	4
2	15	16	3	3	2	2	3	2	3	3	2	2	3	3	2	4	1	1	3	2	1	1	3	2	1	4	2	4	1	3	1	3	3	1	4	3	4	1	4	1	2	3	4	1	4	2	3	2	4
1	16	16	3	5	1	1	1	1	5	1	1	1	4	4	1	5	3	1	5	1	1	1	5	1	1	5	1	5	1	1	1	5	3	1	3	5	5	1	4	1	1	1	3	1	5	1	5	1	5
2	16	16	3	4	3	5	4	4	4	4	4	4	4	4	4	4	3	2	4	2	2	3	4	2	3	4	1	4	3	2	3	4	4	4	2	3	4	2	2	3	3	2	3	2	4	2	4	2	4
1	15	16	3	4	1	4	2	1	5	4	1	2	4	3	4	5	3	1	5	1	1	1	5	1	2	5	1	4	1	1	1	4	4	1	4	4	4	4	4	1	1	3	4	2	4	2	4	2	4
1	14	16	3	4	2	2	3	2	4	4	3	2	2	4	3	5	2	1	5	2	1	1	5	1	2	5	1	4	2	3	3	2	4	2	4	3	4	2	3	2	2	2	2	2	4	2	4	2	4
2	16	16	3	3	2	4	2	4	3	2	2	2	3	2	3	3	3	2	3	2	2	1	3	1	2	3	2	3	3	2	3	4	3	3	3	4	3	2	4	2	3	2	3	2	4	2	4	3	4
2	16	16	3	3	2	4	3	2	3	3	2	3	3	4	3	3	2	1	3	2	2	2	3	3	2	3	3	3	2	2	2	4	3	2	3	3	3	3	4	3	2	3	3	3	4	1	4	2	4
2	14	16	3	3	2	1	1	2	4	1	2	1	4	2	2	4	1	2	1	1	1	1	5	1	1	3	1	2	2	1	1	3	3	2	4	3	2	3	4	3	2	2	3	3	4	1	4	2	4
2	16	16	3	3	3	5	1	4	4	1	2	2	4	3	4	5	1	1	4	1	1	1	5	1	1	5	1	5	2	3	3	5	4	1	4	5	5	2	4	1	3	3	4	1	5	1	5	1	5
2	16	16	3	3	2	5	3	2	5	3	1	2	5	3	4	4	3	1	3	2	2	1	4	1	1	4	2	4	1	2	2	4	3	2	4	2	3	2	4	2	1	2	4	2	4	2	4	2	4
2	13	16	3	5	2	4	4	4	5	3	3	3	5	2	4	4	4	1	4	2	1	1	5	1	1	4	1	4	3	2	3	4	2	3	4	4	3	1	4	3	3	3	3	2	3	3	3	3	3
2	16	16	3	3	2	2	4	3	4	4	2	3	3	3	4	3	4	3	3	4	3	2	4	3	3	4	3	3	2	2	2	4	4	2	4	4	4	2	4	3	2	2	2	3	3	3	3	3	3
2	13	16	3	4	3	4	2	4	4	1	3	4	4	4	3	4	3	1	4	2	1	2	5	1	2	4	1	4	3	3	4	5	3	3	3	4	4	1	3	2	3	2	3	1	5	1	4	2	4
1	15	16	3	5	3	5	3	3	5	2	1	1	4	4	2	5	2	3	4	2	1	2	4	2	2	4	1	3	1	3	2	4	3	2	4	4	3	2	4	2	1	2	4	2	4	2	4	4	4
2	15	16	3	4	2	3	3	3	3	3	2	1	2	2	3	4	3	2	4	2	1	1	3	2	1	4	2	2	2	4	2	5	3	3	3	4	3	2	4	4	2	5	3	1	4	3	4	2	4
2	14	16	3	4	3	4	3	3	4	2	2	2	2	2	2	4	2	1	4	2	1	1	4	1	2	4	1	4	2	3	2	3	3	2	4	4	4	2	4	1	2	2	4	2	4	2	4	1	3
1	14	16	3	3	2	4	3	3	4	3	3	3	4	4	5	4	3	1	4	1	1	1	4	3	1	4	1	3	3	3	3	4	3	3	3	4	3	3	3	3	3	2	3	2	2	1	4	2	4
2	14	16	3	3	2	3	2	2	4	2	2	2	3	2	4	3	2	2	2	2	2	2	3	2	2	3	2	3	2	2	2	3	3	2	3	3	3	3	3	3	2	3	3	3	2	2	4	2	4
2	14	16	3	3	4	4	5	4	3	4	4	3	3	5	4	3	2	1	3	1	3	1	3	1	1	3	2	2	2	3	4	4	3	3	3	3	3	2	3	2	4	3	4	3	4	2	3	3	3
2	14	16	3	4	4	4	1	3	5	1	1	1	5	1	1	5	2	1	5	2	1	1	5	1	2	5	1	4	1	1	1	3	3	1	5	3	4	4	4	1	1	1	1	1	4	1	4	1	4
2	14	16	3	4	3	4	4	5	4	3	3	4	4	4	4	3	2	2	2	1	2	1	4	2	1	3	1	2	3	4	4	4	3	4	2	5	3	2	3	3	4	3	2	2	4	1	4	2	4
2	15	16	3	3	2	1	3	4	5	3	3	3	4	3	4	4	3	3	4	1	2	1	4	3	1	4	2	4	1	3	3	4	3	4	3	4	4	1	3	2	3	4	3	1	4	1	5	2	4
1	15	16	3	5	4	4	3	3	3	3	4	3	4	4	3	5	3	3	3	3	1	2	5	2	3	4	2	4	3	3	3	4	4	3	3	4	3	3	3	4	3	4	3	3	5	2	4	4	3
1	14	16	3	3	1	4	5	3	3	5	1	1	3	1	4	1	2	5	3	4	5	3	2	5	5	4	1	3	1	4	3	2	5	2	1	1	1	3	4	5	2	5	4	3	5	5	3	3	3
2	14	16	3	3	3	3	1	1	3	2	3	3	3	1	3	4	3	1	3	1	1	1	4	1	1	4	1	3	1	3	3	3	1	3	3	3	3	3	3	3	3	3	3	3	3	1	5	1	5
2	15	16	3	4	1	4	2	1	5	3	1	2	4	4	3	3	3	1	3	3	1	1	4	1	1	4	1	4	1	2	2	4	4	1	4	3	3	1	4	3	1	1	4	2	5	3	4	1	4
2	16	16	3	3	2	4	2	3	4	3	4	1	3	4	3	3	2	4	2	3	4	4	4	3	2	3	3	4	1	4	4	4	3	4	2	4	3	2	2	4	5	4	2	2	4	3	4	4	5
2	15	17	3	4	3	4	2	5	4	2	2	3	4	2	3	3	1	2	2	4	2	2	2	3	1	2	5	2	3	4	4	3	2	4	2	3	2	3	2	4	3	4	1	2	4	3	2	4	3
1	13	17	3	4	2	3	3	2	5	4	2	2	5	4	4	5	1	1	4	2	2	2	4	2	2	4	1	4	1	2	2	4	3	2	4	4	3	1	5	2	1	2	4	2	4	2	3	3	3
2	15	17	3	3	4	5	4	5	5	4	3	4	5	5	5	3	3	5	3	4	5	3	2	5	3	3	4	3	3	3	5	3	2	5	4	3	2	3	2	3	5	3	1	2	2	2	2	3	3
2	14	17	3	4	2	5	3	3	5	3	3	2	4	3	4	5	2	1	5	2	1	2	4	1	1	5	1	3	2	2	2	4	3	2	4	5	3	1	4	2	2	2	4	1	5	4	3	4	4
1	14	17	3	3	1	4	4	3	3	4	3	2	2	4	3	3	2	3	4	4	3	1	1	3	2	2	3	2	2	4	2	3	2	2	4	3	2	2	4	3	2	5	4	2	2	2	3	2	2
2	15	17	3	4	1	4	3	1	4	3	1	1	4	3	4	3	3	1	4	1	1	1	4	1	1	4	1	4	1	1	1	4	3	1	3	4	3	2	3	1	1	1	3	1	4	2	4	1	4
1	15	17	3	3	2	1	2	2	4	3	3	2	3	3	3	5	1	3	3	1	2	1	4	1	1	4	1	1	1	5	1	5	1	3	4	4	2	1	4	1	1	3	3	1	4	1	5	4	4
2	14	17	3	2	2	5	3	4	5	3	3	2	3	4	5	4	2	2	3	2	3	1	4	3	2	4	3	4	2	2	3	4	3	3	3	4	4	2	4	2	2	3	4	2	4	1	4	3	4
2	13	17	3	4	2	4	2	2	4	2	1	2	4	2	2	4	2	1	2	2	2	2	4	2	2	4	2	4	2	2	2	4	4	2	4	4	4	3	4	2	2	2	3	1	4	3	4	1	3
2	14	17	3	4	2	3	3	3	4	2	2	2	4	3	3	4	4	2	4	3	2	1	4	1	1	4	2	3	1	3	2	5	3	2	4	4	2	2	4	2	1	4	4	1	4	2	4	2	4
1	14	17	3	4	2	3	3	4	4	3	2	4	4	3	3	3	2	3	3	2	2	2	3	2	2	2	2	2	3	4	3	4	3	3	3	4	2	2	4	4	1	3	3	2	4	2	3	3	3
2	14	17	3	3	1	4	4	1	4	3	1	1	3	4	5	5	1	1	4	1	1	1	5	1	1	5	1	3	1	2	2	3	3	1	4	4	4	3	5	1	2	1	4	1	5	2	5	3	4
2	17	17	3	4	3	4	3	4	5	3	3	3	4	4	4	4	2	2	4	2	2	2	5	1	2	4	2	2	2	3	2	4	4	3	3	4	2	3	4	4	2	5	4	2	5	4	4	2	3
2	14	17	3	4	1	4	5	2	4	5	1	1	4	4	2	4	3	1	4	2	1	1	4	1	1	4	1	4	2	2	2	4	4	1	4	4	4	2	4	2	2	2	4	1	4	2	4	2	4
2	16	17	3	3	2	2	3	2	4	4	1	2	4	4	1	4	2	1	2	2	2	2	4	1	1	3	1	3	1	2	2	4	2	1	4	4	2	1	4	1	2	1	4	1	4	2	4	2	4
1	16	17	3	3	1	4	3	2	4	4	1	1	4	4	4	3	2	2	3	2	3	2	3	3	1	2	3	2	1	3	2	3	3	2	4	4	3	2	4	2	1	2	4	1	4	1	4	2	2
1	12	17	3	3	2	2	1	2	2	2	2	3	3	2	2	2	2	4	2	2	4	1	2	4	1	2	3	1	3	5	4	2	2	2	2	3	2	2	2	2	3	4	2	2	3	2	4	3	3
2	16	17	3	5	1	4	5	1	5	5	1	1	5	5	4	5	2	2	3	2	2	2	5	2	2	4	2	4	1	3	1	4	3	2	5	4	3	2	5	2	2	3	4	2	4	2	4	2	4
2	16	17	3	4	3	4	2	4	4	2	3	4	4	3	4	4	2	2	3	2	2	2	4	2	2	4	2	3	2	2	2	4	4	2	4	4	4	4	3	2	2	2	3	2	4	2	4	3	4
2	16	17	3	2	2	3	4	2	3	5	2	2	2	5	3	4	2	2	4	2	2	2	4	2	2	4	2	3	1	1	1	4	2	1	4	4	3	2	4	3	1	4	4	1	3	1	4	2	4
1	15	17	3	2	2	4	2	2	4	4	2	2	2	4	3	2	2	3	4	4	3	1	3	3	1	3	2	2	1	4	1	4	2	1	4	4	2	2	4	2	2	4	4	1	4	2	4	1	3
2	15	17	3	2	3	3	2	3	4	2	2	3	3	3	3	5	2	2	3	1	2	1	4	2	1	4	2	3	1	2	2	3	2	2	3	4	4	1	4	1	2	2	3	1	3	1	4	2	4
2	15	17	3	1	4	4	1	4	1	1	5	4	1	4	1	1	1	5	1	1	5	1	1	5	1	1	5	1	1	5	4	5	1	5	1	5	1	1	2	5	5	5	1	3	5	4	5	5	3
2	16	17	3	3	2	4	3	2	4	3	1	1	4	3	4	3	2	4	2	1	4	2	2	4	2	3	4	2	1	4	2	3	1	2	4	4	2	2	4	2	2	4	4	2	4	2	3	2	3
1	14	17	3	4	2	2	1	2	4	1	1	1	4	1	2	5	1	1	5	1	1	1	5	1	1	5	1	4	1	1	1	4	4	1	4	5	4	1	4	1	1	1	3	1	5	1	4	1	4
2	14	17	3	2	5	5	4	4	4	3	5	4	3	3	4	3	2	3	1	4	4	3	2	3	2	2	4	1	1	5	5	4	1	5	2	4	1	1	2	4	4	5	2	1	5	5	3	1	1
2	14	17	3	3	2	4	3	3	4	2	2	2	4	3	4	5	2	2	4	2	1	1	5	1	2	4	2	4	2	2	2	4	4	2	4	4	4	2	4	2	2	2	4	2	4	2	4	3	4
2	18	17	3	3	4	4	1	3	2	1	4	3	1	1	4	1	2	5	1	3	5	1	1	5	2	1	5	2	2	4	5	2	1	4	1	3	2	3	1	4	4	5	1	2	3	2	3	2	4
2	18	17	3	4	1	4	4	1	5	4	1	1	4	4	1	5	1	1	1	1	1	1	5	1	1	3	2	4	1	1	1	4	4	1	4	4	4	2	4	2	1	3	4	1	4	2	4	1	4
1	16	17	3	3	3	4	3	2	4	2	1	2	3	2	3	4	3	2	4	2	1	1	4	1	1	4	2	4	2	2	3	4	3	2	3	4	4	2	4	2	1	2	3	1	4	3	4	2	4
1	14	17	3	4	1	4	4	3	4	4	2	1	5	4	4	4	3	1	3	1	1	1	4	1	1	4	1	2	1	3	1	4	2	1	5	4	4	2	4	1	2	2	4	1	5	1	4	4	5
2	15	17	3	4	2	4	3	2	4	4	2	1	4	4	2	5	2	1	4	1	1	1	5	2	1	4	1	3	2	2	1	4	3	2	4	4	3	2	4	1	2	2	4	1	4	4	4	2	4
2	15	17	3	4	3	4	3	4	5	2	3	4	4	2	5	3	4	3	4	2	3	5	3	2	5	4	3	4	2	3	5	3	3	5	2	3	2	1	2	3	5	3	2	1	5	4	4	5	3
2	15	17	3	4	2	2	2	3	4	2	2	2	3	3	2	3	2	3	2	3	4	2	4	3	2	2	4	4	2	2	2	4	3	2	3	4	4	3	4	2	2	3	3	2	4	2	4	2	4
1	15	17	3	4	2	4	2	1	4	2	1	2	4	3	4	5	1	1	4	1	1	1	5	1	1	5	1	4	1	1	1	5	3	1	4	5	4	1	4	1	1	1	4	1	5	2	4	3	3
1	15	17	3	4	1	4	1	2	4	1	1	1	4	3	4	5	1	1	4	1	1	1	4	1	1	4	1	4	1	3	1	4	3	1	4	4	3	2	4	1	1	1	4	1	4	2	4	2	4
2	13	17	3	4	2	2	2	2	2	2	2	2	2	2	2	4	2	2	4	2	2	2	4	2	2	3	2	4	2	2	2	4	4	2	4	4	4	2	4	2	2	2	4	2	4	2	4	2	4
2	14	17	3	4	1	4	2	1	5	1	1	1	4	2	1	5	1	1	4	1	1	1	5	1	1	5	1	4	1	1	1	4	3	1	5	5	5	1	4	1	1	1	3	1	4	1	4	1	4
1	12	17	3	3	3	4	3	4	4	2	2	2	4	3	3	3	2	2	4	1	1	1	3	1	1	4	1	3	2	3	2	4	3	2	3	4	3	2	4	2	2	2	3	1	4	3	4	3	4
2	15	17	3	4	1	2	4	2	4	4	2	1	4	4	2	4	2	2	4	2	2	2	4	2	2	3	2	3	1	2	2	4	3	1	4	4	3	2	4	2	1	2	4	2	4	2	3	3	4
1	14	17	3	4	2	3	2	1	5	2	1	2	4	2	4	5	1	1	4	2	1	1	5	1	1	4	1	4	1	1	2	4	4	2	4	5	4	1	4	2	1	2	4	1	4	2	4	2	4
2	14	17	3	4	2	4	4	2	4	4	2	2	4	4	4	5	3	1	5	2	1	1	5	1	1	5	1	4	1	3	2	4	3	2	4	4	4	1	4	3	2	2	4	2	4	3	5	1	4
2	14	17	3	3	1	3	2	2	3	1	2	2	3	2	3	3	2	2	4	2	2	2	3	2	2	3	3	2	2	3	2	3	3	2	3	3	3	4	4	2	2	4	3	2	3	2	4	3	4
2	16	17	3	4	3	4	2	4	4	2	3	3	4	3	4	3	3	2	4	3	2	2	4	2	2	3	2	4	2	2	3	4	3	3	3	4	4	2	4	3	3	3	3	2	4	2	4	1	5
2	17	17	3	4	1	4	1	4	4	1	2	4	4	3	4	5	1	1	5	1	1	1	5	1	1	5	1	3	2	4	2	4	4	3	3	5	3	1	2	4	3	5	2	2	4	3	4	5	3
1	15	17	3	4	1	3	2	1	5	2	1	1	2	3	5	4	1	2	4	1	1	1	4	1	1	4	1	2	1	4	1	4	2	1	5	4	4	1	4	1	1	4	5	1	5	2	4	1	4
1	14	17	3	3	5	5	2	4	5	1	3	5	4	2	1	4	2	2	4	1	2	1	4	1	1	4	2	2	2	3	4	2	2	3	3	2	1	2	3	2	3	3	2	1	4	1	2	3	4
1	16	17	3	3	3	4	4	3	4	4	2	3	4	4	4	4	3	2	3	2	2	2	5	2	2	4	1	4	2	2	2	4	4	2	4	4	4	2	4	2	2	2	4	2	4	2	4	2	4
2	14	17	3	4	2	4	3	2	4	2	2	2	4	3	4	4	3	1	4	2	2	1	4	1	1	4	1	3	2	2	2	4	3	1	4	4	4	2	4	2	1	2	4	2	4	2	4	3	4
2	13	17	3	3	2	3	4	2	3	4	2	2	3	4	2	4	4	2	3	2	2	2	4	2	2	3	2	3	2	2	2	4	3	2	4	4	3	2	4	2	2	2	4	2	4	2	4	2	4
2	14	17	3	3	2	4	4	2	3	4	1	2	4	4	4	4	3	1	3	2	2	1	4	2	2	3	2	3	1	3	2	4	3	2	4	4	3	2	4	2	1	4	3	1	4	2	4	2	4
1	14	17	3	4	2	3	3	2	5	2	1	2	5	4	3	5	2	1	4	1	1	1	5	1	1	4	1	4	2	2	2	3	4	1	4	4	3	2	4	1	2	2	4	1	4	1	3	2	4
1	14	17	3	4	2	3	2	3	5	3	3	4	4	4	4	5	3	1	5	2	2	1	5	1	2	5	1	4	1	2	3	5	3	2	3	5	4	2	4	2	3	2	3	1	5	1	5	2	4
2	14	17	3	2	2	4	3	3	3	3	1	2	3	3	3	4	2	2	3	2	2	2	3	2	2	4	1	3	2	3	3	4	3	2	3	4	4	2	3	2	2	2	3	1	4	2	4	2	4
1	12	17	3	4	2	4	3	2	4	2	2	2	3	3	2	4	2	2	4	2	2	1	5	1	2	4	1	4	2	2	3	4	4	3	3	4	4	2	3	3	2	3	3	2	4	2	4	3	4
[truncated: 563 more rows]
[truncated: 9 more columns]
